# Supplementary material for: Comparative transcriptome analysis and ChIP-sequencing reveals stage-specific gene expression and regulation profiles associated with pollen wall formation in Brassica rapa
Source: BMC Genomics. 2019 Apr 3;20:264. doi: 10.1186/s12864-019-5637-x (PMC6446297; doi:10.1186/s12864-019-5637-x)
Supplement: Supplementary file 2 — Table S1. Summary of Brassica rapa assembled transcriptome. Table S2. Statistics of annotation results for Brassica rapa Unigenes. Table S3. The expression of DEGs in floral buds of the fertile and sterile lines (RPKM value). Table S4. The significantly enriched Gene Ontology (GO) terms by DEGs at each stage. Table S5. The Kyoto Encyclopedia of Genes and Genomes (KEGG) pathway by DEGs at each stage. Table S6. Expressional changes of putative transcription factors. Table S7. GO analysis of DEGs enriched for H3K4me3 or H3K27me3. Table S8. Primers used in this article. (XLSX 971 kb) [file 12864_2019_5637_MOESM2_ESM.xlsx]

## Sheet: Table S1
	Table S1 Summary of Brassica rapa assembled transcriptome
	Length (bp)	Transcripts	Unigenes
	200-300	31,018(14.92%)	24,612(34.10%)
	300-500	29,447(14.16%)	19,758(27.38%)
	500-1000	34,144(16.42%)	12,445(17.24%)
	1000-2000	60,607(29.15%)	9,203(12.75%)
	>=2000	52,716(25.35%)	6,150(8.52%)
	Total number	207932	72168
	Total length	302502398	54880411
	N50 length	2198	1394
	Mean length	1454.81	760.45

## Sheet: Table S2
	Table S2 Statistics of annotation results for Brassica rapa unigenes
	Annotated databases	All sequence	>=300nt	>=1000nt
	COG	14946	11987	6020
	GO	31340	25005	12137
	KEGG	9485	7133	3194
	Swiss-Prot	28977	23112	11221
	NR	44348	34503	14746
	All	45530	35042	14758

## Sheet: Table S3
	Table S3 The expression of DEGs in floral buds of the fertile and sterile lines (RPKM value).
	DEGs ID	A1	B1	A2	B2	A3	B3	A4	B4	A5	B5
	c46853.graph_c0	12.5525	0	9.2332	0	9.4162	0	15.1289	0	28.6206	0
	c54681.graph_c0	1.4732	0.132	2.1831	0.0569	1.1725	0.2633	4.0593	0.3748	3.6055	0
	c56075.graph_c0	0.7358	0	1.8326	0.0749	15.9995	0	4.4157	0.0673	2.5024	0
	c57202.graph_c0	30.3355	7.1869	22.8275	0.4664	17.8098	3.2375	52.3569	3.7702	71.0021	0.232
	c65017.graph_c0	90.1866	50.4021	51.0578	18.7119	14.6332	4.2969	23.0241	4.879	26.6683	5.1029
	c24911.graph_c0	8.5785	3.6704	9.6929	3.6924	9.0285	2.991	17.239	2.6301	12.0069	3.1658
	c25136.graph_c1	641.538	352.439	362.468	159.935	129.474	39.3169	119.035	11.9432	37.6397	34.5586
	c27868.graph_c0	53.2332	22.5253	29.8167	9.576	7.0679	2.2273	8.282	1.0218	6.5473	1.9803
	c28563.graph_c0	281.977	27.2229	371.447	74.402	70.2579	17.6497	41.1087	8.3974	33.1677	13.5746
	c41021.graph_c0	1651.83	971.921	1094.86	557.547	324.354	78.0359	73.9957	16.5942	19.681	10.0396
	c46927.graph_c0	589.534	200.881	567.967	151.003	104.237	12.7773	17.7069	1.6842	8.1558	2.8421
	c51339.graph_c0	53.6401	14.0388	48.4116	11.3813	10.4223	3.9919	158.271	2.3129	32.5089	27.5142
	c52778.graph_c0	24.3969	12.7693	15.6374	7.601	5.8045	1.7044	5.5109	0.6827	3.4993	2.7215
	c54417.graph_c0	6.8784	2.4356	15.3855	5.4254	11.6942	2.9901	14.9056	2.8293	4.5484	2.1758
	c54873.graph_c0	10.3212	4.4095	20.1007	6.5938	6.1579	2.3043	28.5896	1.3997	13.1306	10.9699
	c55078.graph_c0	375.953	194.559	369.817	184.579	271.177	115.434	408.8	81.4259	483.84	284.078
	c56887.graph_c0	145.341	58.4949	141.964	57.1869	54.8521	27.9659	37.5018	3.7218	23.5089	16.3213
	c58096.graph_c0	46.7003	16.7025	15.8339	5.1828	16.947	5.2665	15.9186	1.8769	10.1798	12.2218
	c59298.graph_c0	26.7349	9.0395	16.8517	4.2753	25.0476	9.2753	59.3975	11.2753	66.616	48.3935
	c60199.graph_c0	11.585	4.2663	3.1915	1.1005	1.7508	0.2938	3.028	0.2471	1.8386	0.8209
	c60710.graph_c0	1748.23	750.053	922.092	389.776	325.749	48.1469	77.3994	5.5832	18.6313	7.9708
	c63981.graph_c2	213.525	89.4486	135.414	66.3536	54.2469	8.6655	36.9035	3.8585	19.6727	9.0208
	c42950.graph_c0	167.77	14.1101	185.895	23.2738	6.7428	2.1848	2.5692	7.8097	18.5162	0
	c43141.graph_c0	49.6803	20.4421	19.4383	6.3048	10.9278	5.2852	10.706	9.0493	18.6389	4.5125
	c43471.graph_c0	21.7241	11.9108	33.3921	13.6295	18.6541	6.5572	11.1207	10.4922	31.3625	6.7034
	c47005.graph_c0	510.51	170.102	400.7	130.448	63.2639	12.8627	17.7084	4.0711	14.8973	3.5065
	c51770.graph_c0	97.192	23.8812	69.9018	25.6496	14.1223	2.3146	3.9446	1.46	3.4873	0
	c53311.graph_c0	35.9859	3.3397	32.2423	16.4982	10.1445	4.164	1.9914	0.6466	1.7819	0
	c57185.graph_c0	7.6565	2.161	14.9738	0.751	5.1385	1.6883	11.8083	2.6979	18.6079	0.9042
	c62869.graph_c1	1763.11	582.927	1736.74	370.773	318.033	37.6865	181.25	59.9114	323.985	9.2577
	c64186.graph_c1	3081.6	976.535	2182.61	806.92	1004.46	184.925	635.171	451.328	583.169	60.1726
	c64371.graph_c0	733.278	132.734	985.22	152.159	124.213	18.1096	12.9367	7.4013	10.9969	1.3067
	c46867.graph_c0	2.9133	0.6666	4.2974	1.1495	7.2716	4.3472	11.3801	1.4195	7.9665	0.2858
	c58589.graph_c0	32.194	8.5675	15.2348	3.7751	4.0148	1.5212	9.0219	1.5353	40.4613	1.0626
	c66614.graph_c0	4.5509	0.3086	3.9387	0	1.7873	0.221	10.033	1.0222	13.0618	0
	c23766.graph_c0	6.9014	4.2228	6.0957	0.059	2.4137	0.378	6.2876	1.0068	9.7259	0.1174
	c36704.graph_c0	0.8365	0.2304	1.0202	0	0.7825	0.0707	2.6317	0.0297	2.1879	0
	c56180.graph_c1	162.96	112.584	123.262	53.9083	38.3175	15.1391	36.8177	6.564	14.9345	2.2409
	c24768.graph_c0	43.7006	14.8902	32.242	12.0054	12.5163	4.7044	12.9885	4.847	10.3049	5.1486
	c26876.graph_c0	107.731	35.2126	95.9098	19.4827	18.5169	5.201	21.66	33.4046	9.8637	2.6423
	c27318.graph_c0	296.228	104.259	201.271	96.5104	32.2903	8.0452	5.5367	1.1815	2.1312	0.8326
	c27593.graph_c0	2360.91	922.767	2395.95	895.01	568.222	75.6237	53.9754	24.7592	19.0587	10.4002
	c27760.graph_c0	12.9144	2.8309	12.5076	2.8478	7.1694	0.7017	10.3331	8.0664	14.4769	2.8324
	c27874.graph_c0	329.498	96.872	385.312	202.87	82.8054	26.9845	23.5418	17.9604	20.4468	10.7606
	c28042.graph_c0	228.132	81.8384	111.612	38.0196	16.0067	6.0948	3.0422	2.9541	1.2212	0.5773
	c28718.graph_c0	150.049	48.7091	218.41	100.594	47.5905	24.3737	16.3961	12.5797	12.3617	9.8971
	c42110.graph_c0	46.3497	22.4799	34.3419	7.8874	11.6333	2.5326	6.408	1.6843	2.9489	1.4812
	c45177.graph_c0	109.699	32.3985	167.007	26.1772	12.4163	1.8782	0.8134	1.4868	1.7671	0.9262
	c45481.graph_c0	32.9905	14.7306	28.1767	13.3658	25.8868	9.1011	15.1441	13.0478	25.2432	34.2933
	c46129.graph_c0	21.3667	4.835	15.1834	4.1883	1.8424	0	1.8883	0.1213	1.2039	0
	c46284.graph_c0	144.532	31.2636	105.814	24.9881	15.8626	2.5302	0.7527	0	0.4799	0
	c46284.graph_c1	235.428	65.1212	202.703	50.5555	32.6054	5.0875	2.4277	0.4754	1.4741	0.7898
	c47193.graph_c0	1443.44	623.196	955.754	490.823	310.272	56.3603	81.3952	32.7018	45.4257	16.2287
	c47658.graph_c0	39.6063	3.266	43.9635	3.7686	2.899	0	0.5065	0.5207	0.1435	0.0961
	c47658.graph_c1	49.2447	5.8124	50.4108	5.7722	2.9305	0.6404	0.5239	0.6059	0	0.0746
	c48734.graph_c0	89.5203	44.0235	75.6655	17.1259	74.3191	34.1458	29.1017	48.3061	120.61	46.176
	c49610.graph_c1	64.471	26.9055	59.8382	28.4606	12.9741	5.6927	13.7559	3.1675	9.8053	8.4022
	c50588.graph_c0	232.39	46.3673	244.451	74.4836	61.1768	14.5682	18.5205	12.5841	11.4995	4.0341
	c51625.graph_c0	29.6402	10.8234	26.6132	10.8881	10.4984	0.7046	9.7992	1.1853	5.1449	3.9379
	c51732.graph_c0	215.57	72.4398	113.622	19.2736	12.0149	2.9401	5.131	0.6594	2.726	0.7303
	c51809.graph_c0	50.8925	13.0836	46.5884	12.6651	11.9655	2.254	3.3624	2.6764	1.6596	0
	c51956.graph_c0	83.6158	22.9371	83.3864	26.9391	23.4416	9.3628	21.9195	11.0351	16.5767	10.614
	c52112.graph_c0	58.9353	30.5106	45.97	16.8412	27.1784	10.4282	41.1741	9.9344	51.7233	19.5252
	c52273.graph_c0	26.9232	9.8687	14.9811	5.253	11.7417	4.6315	24.627	6.7521	25.4075	10.545
	c53871.graph_c1	10262.1	4358.77	8847.47	3047.21	2012.78	282.017	264.168	62.3903	158.157	44.3633
	c54015.graph_c1	808.806	298.16	666.716	346.758	202.19	66.1681	54.8641	19.7949	28.5528	23.0199
	c55099.graph_c0	208.825	63.7067	111.497	32.7171	18.8326	6.6403	13.6668	5.8696	9.8822	7.0516
	c55132.graph_c0	1840.17	713.428	1498.29	730.883	451.732	179.818	159.273	59.7955	88.7581	101.145
	c55261.graph_c1	818.204	483.035	193.577	90.5282	43.69	11.8016	36.1223	9.1454	19.4563	6.1754
	c56349.graph_c0	213.793	113.841	137.39	67.8644	44.7962	21.5274	45.1013	34.0492	41.1381	24.0093
	c56832.graph_c0	2561.33	695.794	2036.72	886.002	512.606	76.5131	57.6052	15.8432	20.2909	9.2439
	c56994.graph_c0	375.956	84.0904	377.585	77.575	60.7137	15.7935	21.4233	10.5727	18.267	8.8563
	c57222.graph_c0	1272.36	347.185	1116.55	418.298	176.397	26.151	8.5064	2.8065	3.0758	0.5059
	c57242.graph_c0	660.151	83.2644	863.291	196.767	101.806	53.2536	43.2672	46.4193	58.5778	26.6046
	c57306.graph_c0	201.339	71.4631	118.308	53.7079	37.6792	9.3592	27.6522	15.5343	22.3981	23.1845
	c57402.graph_c0	15.926	5.4538	10.1475	2.0714	2.6465	0.6576	3.3743	1.5587	2.4526	0.7795
	c57457.graph_c1	44.4642	18.2494	48.9357	17.0086	62.5867	20.7565	91.5027	42.6747	103.242	27.3886
	c57541.graph_c0	31.4152	12.9443	16.5957	4.9848	7.2138	1.4122	2.6659	2.0101	17.5253	12.4452
	c57702.graph_c0	110.116	47.0396	79.8903	33.7806	37.4994	15.2781	27.0695	14.6052	15.1849	6.0393
	c58557.graph_c0	76.2144	44.6963	45.5411	22.5979	17.7448	3.7839	3.9074	0.7826	1.0784	0.5778
	c58988.graph_c0	443.315	206.231	427.714	204.865	117.349	50.5696	50.7263	17.9563	31.6608	33.9682
	c59587.graph_c0	28.6562	8.4588	20.7291	7.6964	3.055	0.8103	0.7102	0.2921	0.3622	0.9164
	c60274.graph_c4	6249.73	2689.55	4817.74	2301.96	1206.2	237.397	156.087	55.7101	50.4517	18.2952
	c60303.graph_c0	554.851	167.314	607.709	294.808	192.64	57.855	28.9313	13.1902	27.7273	29.5568
	c61328.graph_c0	1195.3	468.827	928.953	420.188	248.223	113.399	114.229	103.679	109.582	76.0653
	c61550.graph_c2	433.923	166.248	343.454	97.1644	60.997	16.7173	14.978	4.6868	5.1667	5.4375
	c61610.graph_c0	91.5205	39.2271	42.7328	20.0761	14.6931	6.0477	10.8198	16.6246	10.1548	19.7384
	c61679.graph_c0	88.5079	52.4418	59.8785	28.2617	18.0421	8.584	11.795	6.7122	7.3683	6.6212
	c62390.graph_c2	198.719	45.3577	132.482	60.0132	19.5306	5.2862	3.8756	4.4461	3.5719	3.0193
	c62418.graph_c0	242.051	134.505	191.204	73.1998	81.7826	14.2116	34.3391	8.6328	15.5559	6.4959
	c62675.graph_c0	28.9629	5.9636	17.7323	7.09	12.9532	2.1839	6.7888	1.898	7.2895	5.7634
	c62869.graph_c0	2011.14	561.096	2161.5	627.474	455.701	74.8189	48.5094	34.1519	42.1728	23.4049
	c63399.graph_c0	44.8429	18.8384	91.3455	35.3671	49.0517	19.9783	16.4487	13.5511	14.789	12.0053
	c63583.graph_c0	1304.28	428.787	1122.99	438.481	228.419	80.2929	87.5693	59.1503	68.9818	41.1096
	c63695.graph_c0	159.289	87.9869	100.149	49.329	44.4035	21.7962	18.3611	13.3673	11.4127	10.332
	c63708.graph_c0	1402.37	579.003	1275.92	652.961	627.743	255.666	236.094	118.311	184.437	145.256
	c63999.graph_c0	1029.54	400.163	926.594	474.17	128.265	37.5417	11.55	3.1576	2.8376	0.9122
	c64317.graph_c1	886.536	313.497	998.496	485.413	442.063	164.949	125.73	67.5179	71.2064	70.1915
	c64497.graph_c0	242.632	103.598	128.446	54.3319	23.2026	4.7487	6.587	1.3892	3.4457	1.7307
	c23687.graph_c0	36.3697	4.7004	17.5597	3.6905	5.0326	4.0639	11.0817	0.2072	6.2515	2.0647
	c26744.graph_c0	54.2801	1.7687	50.9574	14.2345	8.7349	3.4199	8.3931	0.3196	5.5491	2.1236
	c32575.graph_c0	24.4048	7.0867	12.6767	3.7901	4.5122	1.8309	3.5473	0.4052	1.1391	2.0643
	c41798.graph_c1	5.1605	0.8062	5.586	0.4866	1.7695	0.866	3.6838	0	10.3578	9.3566
	c47183.graph_c0	33.2134	16.0256	19.8737	10.1842	6.2249	3.7946	7.9876	1.4012	4.7948	2.7585
	c47909.graph_c0	33.0352	10.9807	24.0475	9.3381	7.9717	5.8369	13.3298	2.6592	8.2869	4.8703
	c50866.graph_c0	47.5922	25.7307	36.864	19.3991	12.5675	9.4765	34.8851	5.9778	24.4584	20.8218
	c52347.graph_c1	49.2146	18.5935	36.1833	16.4637	17.9607	10.8411	27.165	5.2984	22.5484	21.196
	c54276.graph_c0	9.6071	1.7313	6.646	1.925	2.75	1.4682	10.3292	0.9056	15.3827	4.4673
	c54477.graph_c0	10.4422	3.3894	12.3606	2.9447	1.1272	0.662	7.8522	0.9744	12.3138	7.2448
	c61457.graph_c0	8.3293	1.2346	8.5672	3.243	1.8818	1.1789	1.8082	0	1.4346	1.647
	c61734.graph_c0	30.6358	15.0056	27.7536	12.98	10.5328	6.0061	31.3694	4.2744	14.3859	10.6147
	c64301.graph_c0	228.571	72.8424	175.653	40.3559	67.5828	36.2884	178.578	23.3679	68.212	64.4311
	c28416.graph_c0	21.8072	7.3154	44.834	11.8564	18.2123	5.6753	16.7852	29.0076	36.7333	2.8464
	c29596.graph_c0	1.0742	0.038	2.7049	0.1148	1.5653	0.5312	4.1111	1.787	7.0462	0
	c44465.graph_c0	5.4908	0.4605	8.6764	0	4.3516	0.9893	9.5766	1.9415	10.7777	0.1536
	c48286.graph_c0	29.5736	15.2147	17.6604	8.7866	11.1445	5.3722	18.0741	16.1645	15.2587	2.819
	c53457.graph_c0	3.0259	0.4464	2.2793	0.0898	2.3681	0.9591	5.0215	1.0487	4.8689	0.1787
	c54578.graph_c0	11.4389	4.1714	7.1101	2.2806	4.6442	1.8508	6.614	1.8844	9.4833	1.1795
	c57825.graph_c0	20.5623	7.8605	8.0623	2.5091	2.9031	1.0555	3.7858	0.7512	70.0643	16.9392
	c59524.graph_c0	23.8944	5.0765	35.1208	6.6089	19.117	10.2648	17.0567	17.8066	22.3063	2.689
	c59524.graph_c1	6.122	1.8968	7.6585	1.363	4.7085	1.892	2.9765	0.9793	3.3398	0.1356
	c64298.graph_c0	5.7009	1.3323	8.2819	1.0966	2737.2	2238.46	371.77	205.07	62.3364	0.4847
	c64960.graph_c0	19.1259	7.4892	6.0167	0.8205	2.0344	3.664	12.1196	6.0294	114.655	8.5318
	c66055.graph_c0	6.8338	1.2226	16.3721	0.0769	7.3379	3.858	16.4516	8.4919	32.4789	0
	c25620.graph_c0	86.2775	17.3984	67.0436	82.5301	72.0788	19.0043	141.865	13.2759	111.004	46.616
	c47763.graph_c0	192.107	99.4745	204.133	116.401	88.9044	32.7354	49.4657	10.7607	30.0204	23.7667
	c48450.graph_c0	107.907	53.5462	65.8147	33.5167	59.1269	22.5815	219.931	7.5255	97.4765	38.8912
	c51310.graph_c0	141.39	83.7635	98.1161	53.9551	37.3006	14.9785	24.3751	5.5342	10.4531	6.3778
	c51538.graph_c0	1415.59	831.053	1114.74	592.187	431.13	80.1659	82.2575	4.6501	13.8165	5.6323
	c63981.graph_c4	186.375	97.2398	115.81	63.4514	54.4794	17.8796	27.3283	1.583	17.3411	14.4622
	c64288.graph_c0	1074.86	574.231	795.838	500.77	216.488	48.3502	16.1588	1.1158	3.844	3.7758
	c52346.graph_c0	81.1964	32.8108	56.4316	53.0417	76.2618	10.3119	32.9872	26.9255	36.1749	1.5769
	c23691.graph_c0	15.7746	0.2906	9.0518	9.7928	8.5484	6.1388	12.1717	0.175	16.8585	0.6299
	c33549.graph_c0	7.8224	0	4.3291	0	1.4475	0	11.1269	0	10.3452	0
	c64401.graph_c0	64.9073	26.4789	73.7777	123.867	116.764	62.3315	146.521	21.7125	107.187	3.3226
	c24265.graph_c0	0.4446	0	3.014	0.7126	10.3659	1.5219	1.245	0	0.5733	0
	c39252.graph_c0	5.116	4.1925	18.1207	5.311	12.7806	4.5035	19.5122	2.6655	11.3669	9.4769
	c48450.graph_c1	92.1298	61.2778	62.9012	31.2655	45.7601	20.5996	174.327	18.1225	89.9001	42.3438
	c50920.graph_c0	77.6684	47.5668	45.9639	14.8042	17.8001	6.2213	52.3948	1.6298	15.7445	6.6496
	c57756.graph_c0	1059.08	649.161	656.72	330.352	206.418	56.5868	98.564	19.6234	33.4776	10.6224
	c57814.graph_c0	1577.34	947.167	1149.42	487.295	332.745	68.4084	189.144	26.2417	55.0709	28.4537
	c61905.graph_c1	226.979	141.458	107.528	43.708	27.0803	7.6246	23.7523	1.5546	11.7824	7.1735
	c64382.graph_c0	90.3325	83.0219	54.8714	27.4998	50.2063	24.8935	131.576	18.2948	79.7465	36.1303
	c41579.graph_c0	4.9818	7.7728	31.8142	13.9749	16.0321	1.0659	8.8649	4.7813	321.562	40.7049
	c51316.graph_c0	8.0881	8.914	7.6374	1.9447	9.2327	3.3456	17.1763	10.5765	24.7091	4.728
	c64943.graph_c0	36.1693	25.0249	37.2192	16.6559	23.5798	5.9737	28.6543	19.5264	23.3192	3.0349
	c44910.graph_c1	0	0	0.4182	0.0165	0	0	16.1359	0	2.2025	0
	c53312.graph_c2	0.8428	0.1628	2.7457	0	2.0098	0.5246	3.7193	0.2942	4.9856	0
	c24681.graph_c0	22.3259	28.6035	10.8768	13.7365	18.2719	6.3304	25.5141	2.4674	21.3662	4.0267
	c25781.graph_c0	29.2216	30.395	8.7458	8.2405	11.6315	4.9786	33.813	7.5957	95.0849	11.9703
	c43534.graph_c0	17.1269	11.9366	2.4574	2.421	3.7856	0.6204	113.859	2.2613	105.343	24.5601
	c50006.graph_c0	0	0	0.0658	0	1.3196	0	2.7895	0	7.2214	0
	c51934.graph_c1	1.1344	4.0971	2.8564	8.2431	64.5794	25.3707	169.425	14.5887	29.8842	2.1702
	c55174.graph_c0	236.201	267.214	134.536	135.745	130.569	37.8828	59.1714	10.9738	21.4089	4.3707
	c59167.graph_c0	8.7911	5.2186	3.1302	2.0723	2.0095	0.1475	3.5601	0.1241	2.103	0.0687
	c59357.graph_c0	30.2557	42.9367	4.6187	9.5242	15.7981	3.6577	117.862	2.9263	60.1133	7.3122
	c59919.graph_c0	2.728	6.4821	33.1643	23.9353	24.0612	11.7142	100.251	18.9473	18.6275	2.5942
	c61694.graph_c0	129.439	163.403	62.1947	57.8491	50.4464	23.5867	50.4857	8.9079	25.8768	5.599
	c62319.graph_c0	0.3733	0.5729	0.2411	0.133	12.4527	4.7809	34.6956	0.5574	26.5965	3.4831
	c64664.graph_c0	65.4636	70.8914	34.9322	27.8468	27.6312	9.2469	64.9652	1.83	14.3734	2.0265
	c22624.graph_c0	15.3654	5.9253	10.2946	4.1612	4.3965	2.2817	7.8593	1.5151	7.9335	3.0201
	c22829.graph_c0	29.6119	15.3734	26.307	9.1602	6.7053	3.5568	10.3917	4.1669	10.2469	4.6145
	c23024.graph_c1	16.7623	8.9711	25.2808	8.3411	8.0802	5.4024	8.2417	3.193	6.7013	3.672
	c23765.graph_c0	7.5749	2.9803	6.6117	2.2985	2.453	0.747	6.1108	1.077	4.2298	1.6897
	c23843.graph_c0	32.8069	8.8834	37.0689	13.4048	5.312	4.4042	6.9055	0.9261	1.2761	3.4185
	c24263.graph_c0	40.4429	21.1202	27.1491	11.481	13.9166	12.1891	13.0261	3.9112	12.0528	13.6501
	c24852.graph_c1	94.3539	44.0805	62.1967	18.4767	12.9579	14.0925	46.1137	19.9129	40.3751	21.0019
	c25089.graph_c0	527.06	225.899	593.831	243.545	308.005	168.944	501.316	177.752	921.592	362.308
	c25225.graph_c0	133.194	76.4608	104.565	36.1966	51.0737	41.872	110.83	126.479	361.447	103.314
	c25354.graph_c0	45.6914	26.058	43.8441	19.0697	29.0474	44.5699	47.6148	21.0674	35.3375	26.1837
	c25750.graph_c0	157.253	73.402	79.9626	34.0075	13.3081	9.0385	20.4857	8.1387	12.2008	9.112
	c25782.graph_c0	8.2826	0.3708	130.314	0.4748	0.9866	0.7242	0.1777	0.3655	0.1511	0.3373
	c26507.graph_c0	42.1765	10.5899	23.0976	7.6211	5.5874	3.7627	11.0238	4.1951	11.744	7.1724
	c26644.graph_c0	28.7038	15.8147	26.866	10.072	10.9254	8.0663	15.3968	13.0547	29.0657	8.1961
	c26773.graph_c0	36.4302	13.3884	42.6775	20.35	22.5222	14.0667	19.2361	8.3878	24.0896	19.9465
	c27161.graph_c0	31.7727	15.6916	27.3526	9.6301	16.6069	8.2689	19.5993	8.5597	21.6733	13.8238
	c27385.graph_c0	130.764	63.7431	121.838	51.3475	50.3329	55.1726	58.962	137.337	88.7856	92.2288
	c27412.graph_c0	126.61	57.4911	151.124	63.5338	56.0319	39.5557	26.0897	55.1648	29.9359	18.9989
	c27487.graph_c0	415.652	169.298	408.781	202.114	176.834	107.03	58.0683	76.616	56.0017	46.4452
	c27964.graph_c0	27.234	12.3987	41.7379	15.671	13.8105	8.7083	18.0191	16.3721	20.898	8.2702
	c27964.graph_c1	32.9269	12.8167	53.9935	15.7515	13.5691	10.3088	14.2031	4.3353	8.442	7.5804
	c28622.graph_c0	37.1691	16.146	15.6572	3.5438	2.5505	0.3153	2.8376	0.2652	1.535	1.7623
	c34674.graph_c0	5.0465	1.2024	5.6641	0.9072	0.2291	0.7535	0.8365	0.1358	1.0105	0.401
	c34940.graph_c0	21.1737	9.714	15.0241	6.1075	6.8215	6.4596	20.1208	14.9408	31.141	10.934
	c35624.graph_c0	18.4615	2.6743	36.3015	7.4729	2.4457	0.9576	0	0	0	0.2973
	c38370.graph_c0	2.9338	0.4116	1.9836	0.2958	0.4302	0.1895	0	0	1.8009	0.6472
	c39221.graph_c0	8.511	3.4873	8.8905	3.703	1.2993	1.2487	1.1917	0.8168	1.5919	1.2277
	c39572.graph_c0	26.6579	15.3678	17.7893	4.69	9.317	7.6048	18.0565	4.3682	22.1851	17.7947
	c40587.graph_c0	7.4408	0.465	11.7281	0.9355	1.1339	0	0.2724	0	0.1158	0.1551
	c41915.graph_c0	37.8119	14.6953	17.8637	5.092	3.5838	1.4032	2.1522	0.5901	0.9757	7.3515
	c43361.graph_c0	75.8325	26.8682	39.5053	15.5784	26.9399	14.8506	32.668	16.9924	27.2952	21.9458
	c43603.graph_c0	42.5561	17.884	31.7041	13.2433	7.4963	7.4709	8.9491	2.9174	10.2048	16.8994
	c43818.graph_c0	7.708	1.2195	13.3421	2.4536	1.9119	7.6728	1.9902	6.7682	1.0411	3.6605
	c44543.graph_c1	9.7429	0.46	6.2906	0.6941	1.6827	0	0.6063	0.4156	0.3436	2.9915
	c46005.graph_c0	9.292	0	10.6973	0.9368	0	0	0	0	0	0
	c47374.graph_c0	253.583	62.0536	175.185	39.6078	5.3318	4.5468	5.474	5.8445	38.6572	13.8236
	c47392.graph_c0	19.5825	8.6322	17.0303	7.2602	7.2474	6.0804	11.0674	7.2876	13.5304	18.831
	c47417.graph_c0	5.4979	1.2849	4.5792	0.94	1.4955	1.5057	1.1291	1.1608	6.0204	1.6361
	c47581.graph_c0	45.4914	18.0429	52.5025	17.5154	12.9807	12.8887	23.8619	6.4119	19.7673	19.286
	c47701.graph_c0	7.8003	1.8673	4.1497	1.0566	0.4269	0.0627	0.0513	0	0.0436	0.1168
	c48284.graph_c0	39.9414	22.6698	22.3906	6.5745	2.8017	3.8392	6.416	3.7365	5.6828	3.0651
	c50204.graph_c0	25.031	10.1016	21.836	10.4898	9.4469	5.9856	7.3018	4.6811	6.3287	7.9552
	c50579.graph_c0	31.1431	13.2331	33.6607	13.1791	8.2295	10.3769	8.0237	2.2716	5.5355	8.2089
	c50911.graph_c0	136.735	76.5289	106.054	52.3506	22.8163	13.1531	8.4734	7.1908	4.1159	6.1256
	c51502.graph_c0	47.9009	18.2841	22.7703	9.1576	10.1753	5.8504	31.7923	12.5125	69.4519	31.8391
	c51835.graph_c0	30.5389	6.6889	35.3702	15.3081	16.5166	8.2629	9.4045	3.9281	13.2406	12.0464
	c52111.graph_c0	57.5857	25.5047	46.9189	18.3637	18.589	14.3243	58.8176	15.0306	42.7934	23.0571
	c52424.graph_c0	87.0904	42.2251	111.426	52.8989	40.9551	32.0463	43.9614	32.6404	35.2146	28.0119
	c52650.graph_c1	5.1565	1.1619	8.9287	2.6717	5.9203	2.318	3.209	1.7996	12.771	5.9788
	c52746.graph_c0	14.1784	5.0205	9.0199	2.2282	3.6462	1.5862	4.282	1.3341	1.4339	1.0342
	c53309.graph_c0	1.894	0.0745	5.4351	0.2249	0	0	0	0	0	0
	c53385.graph_c0	90.1395	17.6937	43.6499	17.7994	3.8074	1.8634	0.3049	0.3134	1.8141	0.6942
	c53441.graph_c1	14.5104	7.4123	7.7562	2.0336	3.3894	5.5192	3.1827	6.849	2.5167	4.4666
	c53447.graph_c0	8.2673	0.8107	6.2823	0.9514	3.3362	4.2089	0.8311	2.3193	0.1009	0.4055
	c53447.graph_c1	10.2105	1.2544	11.3688	2.7464	4.5212	4.5971	1.9452	3.1332	0.937	0.2953
	c53640.graph_c0	39.6478	16.5546	27.7376	12.5842	10.3523	10.4798	17.624	17.2602	23.1576	10.0333
	c53774.graph_c0	4.3714	2.0254	2.8825	0.2485	0.5421	1.1675	0.6946	1.1605	12.3989	6.3761
	c53783.graph_c0	224.57	56.239	239.097	64.4479	29.1222	16.2914	16.1254	7.2169	12.0949	5.9401
	c53981.graph_c0	112.542	66.1198	49.7115	23.217	34.3609	27.4937	44.55	34.1924	47.2659	30.3688
	c54153.graph_c0	268.186	115.456	123.103	64.0662	40.5353	40.3843	35.6541	47.5158	43.7355	27.9543
	c54410.graph_c1	32.4911	12.0464	32.8866	14.5692	5.0133	3.1987	4.3413	3.6686	6.218	2.0314
	c54633.graph_c1	48.3649	17.9145	34.9768	8.1607	3.4003	3.0862	2.9702	1.5269	2.6511	0.5073
	c54781.graph_c0	29.0501	8.2554	22.5796	3.7569	0.1798	0	0.1727	0.3552	0.4405	1.3766
	c54800.graph_c0	9.7708	3.0723	8.176	2.9236	2.43	1.1595	2.3349	2.4007	1.9848	0.6646
	c54958.graph_c1	3.1244	0.7323	4.4798	1.2357	0.5077	0.3045	0.2387	0.2668	0.5029	0.3191
	c55012.graph_c0	29.3988	13.6208	17.5951	6.5621	4.3274	3.4128	5.9698	4.3667	7.2963	3.6522
	c55069.graph_c0	89.2429	24.4692	50.4691	22.127	22.1335	15.1532	27.2596	12.5638	19.1769	14.3147
	c55185.graph_c1	26.3391	11.1706	8.3738	3.7101	6.2269	4.9521	15.1448	8.2982	26.4895	13.9085
	c55189.graph_c0	103.771	5.5074	87.7917	14.2836	5.4302	2.1261	1.4368	0.311	1.6713	0.7749
	c55191.graph_c0	9.2469	3.0914	3.0458	0.953	2.4624	3.3208	7.3173	4.1896	6.2573	2.6441
	c55241.graph_c0	51.168	8.0498	71.2237	19.8976	13.7421	6.9999	4.9179	2.0779	5.154	5.2926
	c55253.graph_c0	111.615	50.3516	34.8993	13.2309	7.0913	4.5336	7.4175	2.9264	48.6093	29.461
	c55474.graph_c0	11.3091	2.8547	8.2417	0.2393	3.3722	1.2777	3.3447	3.009	1.5993	0.7141
	c55535.graph_c0	81.004	27.0271	60.3338	25.5559	15.1151	9.713	19.3259	11.6706	13.0385	5.3022
	c55937.graph_c0	2.7807	0.6646	2.0871	0.3714	0.6078	0.476	1.0383	0.6005	1.0481	0.2217
	c56487.graph_c0	488.989	182.455	443.067	171.666	191.609	139.118	396.602	163.785	520.684	315.025
	c56651.graph_c1	18.8447	7.6651	21.2363	4.9409	5.5127	5.5957	12.098	5.9167	15.6205	13.7746
	c56767.graph_c0	41.4837	6.713	31.5393	6.154	1.7824	2.3261	1.0942	1.5163	98.0653	60.4489
	c56909.graph_c0	18.9337	8.579	14.5568	6.3768	4.5331	3.4814	3.6437	2.0239	5.1623	5.3885
	c57033.graph_c1	137.823	77.8483	77.8306	37.8219	13.7536	18.5303	9.7172	25.1765	40.9701	39.8299
	c57033.graph_c2	3205.01	1895.96	2106.19	800.194	978.986	664.429	1607.82	949.416	1484.11	1197.36
	c57061.graph_c0	111.245	42.4056	129.346	56.8369	59.313	50.3079	68.5542	26.9879	59.7188	47.6692
	c57186.graph_c0	28.3898	13.3517	12.4283	5.166	2.5617	0.5015	0.6564	0	0.6277	0.2803
	c57206.graph_c0	2.2701	0	4.513	0.383	1.2768	1.6361	0.2231	0.1147	0.0948	1.1429
	c57356.graph_c0	121.775	44.9121	70.3557	29.7215	21.1026	12.2144	38.6301	14.5717	26.1209	15.0897
	c57533.graph_c0	43.3149	24.6231	22.4491	11.009	6.4827	4.9427	9.7259	2.9213	4.6447	2.2396
	c57632.graph_c0	7.6698	3.0983	4.9172	0.6926	0.5247	0.3698	0.2017	0.5184	1.2001	0.2296
	c58101.graph_c0	163.699	62.2394	105.39	46.3765	44.1061	25.063	88.8273	29.8397	94.1981	61.271
	c58124.graph_c0	21.8232	10.7302	11.9568	4.6642	6.5421	11.8109	13.969	21.7827	14.3483	6.2295
	c58182.graph_c0	23.2786	12.8689	23.4194	11.3213	10.7999	7.5895	10.6433	5.6994	9.2736	4.3424
	c58209.graph_c0	10.8481	5.3403	16.8272	7.4457	8.8253	4.4282	12.514	8.2954	23.4447	9.3739
	c58816.graph_c0	23.4391	11.2478	14.0674	3.7233	7.2973	6.0411	13.8967	5.8194	61.8293	46.9868
	c59019.graph_c0	13.351	7.6241	8.5206	3.2163	3.7487	3.4344	2.3053	1.9257	1.4697	2.7888
	c59131.graph_c1	297.555	173.883	150.993	62.2472	44.571	24.8671	50.933	49.6147	543.993	199.75
	c59138.graph_c0	16.679	7.6848	13.9478	4.0085	9.2406	5.1212	28.8879	8.1646	26.4698	45.208
	c59150.graph_c0	2.804	0.5106	4.8882	1.2842	2.1014	3.0168	3.5897	4.7672	14.24	8.6852
	c59166.graph_c0	20.4786	9.8883	14.4694	7.4605	6.2398	7.5415	14.6848	10.5419	19.0198	9.4483
	c59462.graph_c0	37.8497	21.7997	39.6487	18.4056	14.2405	11.5293	22.1862	14.8722	22.6813	13.5764
	c59508.graph_c0	28.9255	11.2129	23.2698	8.1639	7.0819	5.856	10.7787	4.6455	9.4402	5.9503
	c60112.graph_c0	133.781	52.7117	79.5413	36.9935	40.919	34.776	52.2287	45.6741	376.818	141.94
	c60164.graph_c0	46.9804	15.3143	51.4137	22.1119	19.9373	10.838	25.9648	19.2079	40.3747	31.1856
	c60236.graph_c0	336.745	83.0911	315.996	104.494	193.104	128.715	195.899	100.69	109.759	104.148
	c60516.graph_c0	33.6383	7.336	29.6659	6.4871	7.6289	4.1308	4.9388	2.5657	7.822	4.2027
	c60692.graph_c0	41.6629	23.4962	26.4078	13.9069	13.1986	10.0631	23.762	13.954	14.7142	8.2584
	c60728.graph_c2	38.5333	18.0608	33.5634	15.7484	13.0209	14.3027	17.1741	9.8263	18.4887	16.3886
	c60917.graph_c0	99.9263	48.5013	74.3888	35.6361	44.7494	24.1373	62.0421	36.5536	40.0818	21.4993
	c61233.graph_c0	113.469	49.0529	66.6182	24.787	17.7164	17.706	29.7653	8.9046	35.8376	73.0516
	c61304.graph_c0	10.5074	5.6528	12.4038	3.6625	5.3449	4.7342	8.2929	8.6995	10.0911	5.7516
	c61757.graph_c0	19.9116	0.5769	31.6731	2.4502	0.1759	0	0	0	0.0479	0
	c61760.graph_c0	41.438	19.5021	40.1326	16.816	17.4533	11.896	14.3219	10.5089	15.2961	7.7353
	c61868.graph_c0	1443.13	523.189	1576.75	770.346	811.194	417.137	343.477	269.181	296.759	184.405
	c61888.graph_c1	1156.88	563.289	1065.14	560.979	641.956	366.587	359.881	177.71	234.254	201.803
	c61904.graph_c0	32.1577	10.8759	15.3482	7.4782	6.8778	8.9796	13.8782	19.992	22.0603	15.8305
	c62127.graph_c0	75.0629	40.5856	36.0458	16.5012	12.3334	12.3973	17.6748	7.5602	20.9311	10.7023
	c62153.graph_c0	18.7746	9.2843	10.1104	4.151	2.3586	4.5248	9.4427	10.7182	10.6596	5.6767
	c62189.graph_c0	295.007	133.979	223.414	111.098	87.9234	51.9332	101.004	45.1074	98.6046	53.2723
	c62261.graph_c1	234.41	117.624	235.134	95.1126	75.2587	50.4049	137.918	46.3176	262.307	139.059
	c62377.graph_c0	218.948	80.3096	105.147	37.8121	16.4355	17.6673	27.1429	24.3552	31.8527	24.9244
	c62583.graph_c0	57.3183	23.9594	19.3023	9.9581	10.7157	11.1541	18.8174	8.7245	29.1546	15.0786
	c62707.graph_c0	31.8175	12.4839	30.3636	13.3473	9.1147	7.4032	8.7036	6.0962	7.2906	5.3678
	c63236.graph_c0	208.755	83.9248	225.61	83.0787	55.5168	35.0426	52.3847	30.5494	38.6555	46.2414
	c63649.graph_c1	122.46	58.1755	106.034	51.9775	42.0076	32.5661	31.4268	17.2879	25.0223	18.6627
	c63766.graph_c0	79.9975	32.0967	73.1164	27.6566	14.1045	16.5667	23.4516	10.1374	32.5908	30.4588
	c63899.graph_c2	34.0717	10.2904	28.9544	9.281	8.5997	16.7714	5.9245	4.328	4.7711	3.0178
	c64001.graph_c1	55.7794	28.5184	46.4295	22.3002	19.6705	12.228	22.2701	9.9058	24.8382	16.9043
	c64237.graph_c0	151.071	34.4165	148.299	52.5991	39.1305	27.0165	34.2119	22.2657	30.7397	29.9551
	c64398.graph_c0	216.462	116.935	171.512	76.0758	53.2368	33.7408	46.9529	37.7868	17.7247	8.54
	c64464.graph_c0	125.647	63.8838	76.0886	37.6628	42.2757	35.609	44.2806	29.9124	72.8242	74.0011
	c64484.graph_c0	214.495	82.7428	123.96	25.5149	33.4628	21.8854	44.2105	69.1216	60.5649	30.785
	c64763.graph_c0	84.123	24.5698	57.6271	28.1052	43.0071	32.5651	58.6195	55.9135	45.7842	47.7117
	c64885.graph_c0	46.9208	14.1175	29.1568	12.4628	19.2347	10.832	9.8739	1.3015	30.5603	35.1682
	c65552.graph_c0	12.3107	6.1329	15.212	7.2583	7.0935	5.2316	11.0163	6.2743	16.1688	8.0311
	c66396.graph_c0	10.1863	3.9206	7.2203	2.9186	2.0796	6.6541	6.0635	4.3214	3.5729	5.2563
	c68288.graph_c0	3.6666	0.1855	5.9185	0.1866	1.1874	0.3985	0.163	1.173	0	1.4846
	c23291.graph_c0	4.1431	0.176	1.9261	0.8855	2.898	0	0	0	0	0.5284
	c24971.graph_c0	89.4976	52.4294	98.6964	90.0143	89.5957	28.4278	46.0721	34.0154	46.8473	47.3613
	c25029.graph_c0	515.087	223.888	394.521	225.279	145.036	40.1302	53.0343	15.6403	34.7057	14.2143
	c27874.graph_c1	477.11	183.705	563.109	345.009	141.847	48.5655	39.8913	27.0093	33.0827	15.6938
	c27968.graph_c0	127.386	61.5636	145.241	80.6316	66.1735	24.4771	32.8456	8.1265	14.0349	9.9994
	c28717.graph_c0	86.014	44.4073	86.126	55.8409	43.9966	17.563	35.5934	38.2367	33.5735	18.3109
	c36595.graph_c0	6.4227	0.379	5.1837	2.6692	8.6663	0.8143	4.9962	0.3425	5.0965	3.4132
	c37189.graph_c0	47.6082	25.1728	26.6888	20.9691	23.0216	9.299	51.748	20.0675	51.5611	16.5249
	c39815.graph_c0	67.8511	25.564	90.6233	48.1913	31.9539	12.196	14.2896	8.0077	10.0677	5.0569
	c41240.graph_c0	36.8647	11.4546	35.2131	23.795	19.6278	7.5515	3.8519	4.2965	2.3476	3.0617
	c41425.graph_c0	731.388	332.166	651.671	373.401	259.37	61.3964	77.7872	37.7265	31.8267	18.3374
	c45132.graph_c0	1.5431	0	0.317	0	0.954	0	0	0	0	0
	c47318.graph_c0	16.6618	2.2124	1823.18	3453.92	2347.83	20.3708	4.8604	2.1417	0.7083	0.3162
	c47375.graph_c0	1850.7	729.932	1620.21	877.269	485.272	118.213	79.9184	20.1531	39.1277	22.1175
	c47593.graph_c0	667.168	381.571	478.738	296.386	235.992	62.5225	67.0607	35.1661	61.6491	32.1826
	c48045.graph_c0	61.216	33.154	49.0122	32.3088	19.476	7.353	7.7771	3.7482	5.294	3.9778
	c51823.graph_c0	8.3792	2.4986	6.2644	4.2415	9.997	2.8517	17.4276	8.7474	10.4984	3.4373
	c53875.graph_c0	20.6072	8.4195	2520.66	2923.65	917.716	11.5487	5.9758	5.3833	2.8059	2.3328
	c54650.graph_c0	24.9985	12.9943	31.0607	20.2021	73.4201	34.3629	23.1695	25.8709	60.886	32.7157
	c55050.graph_c0	274.568	134.641	599.904	532.435	747.017	309.906	29.9732	34.4424	11.6745	13.5241
	c55336.graph_c0	7.4659	3.7275	11.1352	5.5848	7.4707	3.0669	7.3874	2.7229	4.9763	1.6664
	c55765.graph_c1	27.4415	13.2351	15.5796	12.4715	4.4433	0.7199	1.1777	0.3027	2.0023	0.3352
	c56198.graph_c2	7.28	0	1.3994	0.7126	5.5609	0.6341	0	0.0533	0	0
	c56817.graph_c0	71.1206	11.9515	10745.5	14270.1	3394.77	33.4709	21.3797	32.7794	4.7826	3.63
	c57037.graph_c0	20.6999	11.247	14.5264	9.1384	9.2968	3.7948	11.467	2.5404	6.4625	4.1116
	c57038.graph_c0	210.653	107.548	172.455	116.27	54.9617	24.3946	16.63	16.2641	13.5848	7.4816
	c57259.graph_c0	319.201	178.1	317.598	207.146	172.85	59.2109	108.604	41.148	90.2644	38.2282
	c57268.graph_c0	337.883	178.865	274.304	170.35	92.432	24.6201	11.7446	10.4521	7.4013	5.2291
	c57385.graph_c0	27.1512	11.3915	15.4681	19.018	17.0677	5.9882	15.1218	7.4453	21.7257	6.5475
	c57386.graph_c0	556.923	323.003	460.325	386.315	377.017	131.811	245.828	174.659	244.446	134.276
	c57875.graph_c0	43.3425	20.0353	33.7828	22.7947	13.0527	6.23	6.0877	7.0124	6.5763	3.7908
	c58295.graph_c0	363.447	189.571	467.483	302.369	246.227	114.281	85.3795	69.1697	74.1126	56.5357
	c58449.graph_c0	25.725	13.7914	16.9978	19.0764	16.5834	7.0643	13.0168	16.3252	14.8805	7.091
	c58730.graph_c0	288.63	166.535	197.272	124.397	53.4061	25.3268	23.3412	8.4488	12.9675	8.9085
	c58906.graph_c0	1210.52	635.488	1057.95	574.201	333.137	91.3579	118.426	40.9526	66.6632	36.9561
	c59594.graph_c0	816.736	443.828	799.006	449.058	359.62	148.69	199.199	72.6284	144.497	153.169
	c59829.graph_c0	1482.35	810.33	1073.91	852.615	636.291	250.604	217.406	100.004	155.55	101.01
	c59829.graph_c1	952.747	564.123	763.669	512.095	420.687	164.543	210.651	182.713	170.077	68.5271
	c60041.graph_c1	14.7909	6.9134	15.3277	16.5437	9.6275	1.519	1.4727	0.3786	0.2739	0
	c60461.graph_c0	6.6606	0.9172	624.832	1300.78	1825.07	98.9466	3.1664	0.947	0.5873	0.3277
	c60947.graph_c2	8.8647	0.5433	1072.35	2030.52	326.429	0.9726	3.5009	0.3272	0.4058	0.3624
	c61037.graph_c0	428.806	222.63	391.296	223.961	153.92	54.9679	45.1399	31.7124	34.5416	17.0662
	c61261.graph_c0	2929.34	1263.61	2070.42	1228.63	663.406	172.539	131.494	65.732	70.4046	42.885
	c61399.graph_c0	1204.21	704.65	959.436	593.898	585.474	243.447	467.014	376.562	592.083	241.103
	c61591.graph_c0	1.3257	0.5355	1.3563	1.3169	1.7777	0.554	1.4118	1.4874	0.9927	0.8732
	c61659.graph_c1	533.261	287.691	386.128	206.619	156.56	71.7575	206.316	54.4793	111.508	75.7483
	c62265.graph_c2	237.476	120.47	196.956	135.987	77.4755	25.201	16.0397	8.0031	7.4188	4.9417
	c63255.graph_c3	7.9993	4.1002	2.9797	1.7336	2.7173	0.6383	0.8877	0.859	0.9322	1.3675
	c63456.graph_c1	7655.09	3999.55	6183.74	3687.38	2405.28	654.027	475.597	225.946	325.577	150.845
	c64008.graph_c1	5.151	1.1831	20.7639	11.3066	7.574	2.0652	0.7797	1.2025	0	0.4439
	c65422.graph_c0	81.783	41.6488	36.1917	25.6951	16.6642	3.3205	2.5733	0.147	1.4583	1.7905
	c65711.graph_c0	20.216	8.948	15.7226	7.8558	9.2248	1.9224	14.4393	6.7614	14.9478	5.86
	c65741.graph_c0	11.5957	6.2594	8.9721	5.4213	21.306	8.2699	9.0301	4.4758	8.3512	8.7075
	c66028.graph_c0	20.8815	9.0745	28.9566	16.8628	11.7569	3.2493	5.0946	1.2526	6.7785	1.5132
	c22713.graph_c0	15.2716	7.6209	11.4196	11.0063	1.8632	1.2158	6.6969	1.1589	11.7799	4.7562
	c22916.graph_c0	7.0774	2.4629	2.5409	0.9128	0.3556	0.0696	2.1073	0.0586	2.0334	1.2969
	c24852.graph_c0	59.7327	30.6149	26.9763	14.2806	10.9491	10.6559	27.3535	5.7174	16.8641	11.6364
	c24887.graph_c1	1.5846	0.259	152.368	307.718	310.143	267.708	16.6885	0.8579	2.4503	0.475
	c25880.graph_c0	11.439	3.6273	9.5905	3.8314	4.3125	3.312	27.253	1.147	52.1585	109.966
	c27281.graph_c0	6.3254	2.7488	2.4133	1.8435	3.2588	1.4217	28.2705	1.5637	8.3654	2.1391
	c27803.graph_c0	61.7862	35.7097	33.064	21.4867	12.5138	8.9624	15.641	2.6132	11.2182	13.5791
	c43979.graph_c0	10.4286	0.4616	5.4709	0	4.6436	0	8.9236	0	7.2408	0
	c44630.graph_c0	4.426	1.1548	3.9857	8.2978	29.4955	43.2392	5.2913	0.8943	4.806	1.5681
	c44773.graph_c0	72.4626	25.3514	32.5684	32.806	23.501	22.776	109.665	11.0358	79.7935	46.2331
	c46792.graph_c1	23.4602	6.0155	4.3092	0.8645	8.6451	5.0771	9.817	0.3882	4.4935	6.4486
	c49117.graph_c0	51.5619	23.0049	21.1735	11.0202	9.0166	2.5888	12.8993	0.3959	7.0373	6.5763
	c53107.graph_c0	9.0772	2.66	2.8294	0.7805	1.0136	0.3572	8.9604	0.6008	15.8959	4.5466
	c53481.graph_c0	5.7099	1.3696	4.1921	5.3145	4.3841	5.2545	12.9813	1.3258	13.1541	14.1931
	c55756.graph_c1	85.1783	49.673	19.147	10.2637	16.6183	12.4796	53.7279	9.0161	65.1419	55.8838
	c57194.graph_c0	2.0112	0.4154	0.1623	0.4179	4.0705	6.1198	9.5433	0.3753	3.768	0.95
	c57265.graph_c1	25.1091	14.3254	18.5675	10.4856	7.626	5.3399	29.4041	5.0708	17.0095	11.7124
	c59653.graph_c0	14.8032	3.7355	2.0874	1.091	0.9918	1.1002	29.5958	1.1976	9.4511	5.6062
	c60408.graph_c0	254.986	118.272	265.833	162.275	79.9882	85.3151	313.961	59.1818	209.475	85.7516
	c60527.graph_c1	13.3946	6.9692	8.4719	4.82	4.4483	3.1193	5.4225	0.8527	2.8741	3.5591
	c66419.graph_c0	9.6386	3.1083	4.3341	4.7822	5.1836	3.3389	5.1414	0	5.5996	9.8785
	c23136.graph_c0	0.9381	0	0.5451	0.1337	1.0937	0.7137	1.7514	1.6206	17.1211	0
	c25626.graph_c0	1.2982	0	1.0059	0	0.6727	0	0.6463	0	2.8844	0
	c27590.graph_c1	6.9144	2.3419	16.3046	30.4124	3198.81	6602.31	7710.77	7788.37	1170.79	1.9171
	c28516.graph_c0	3.8925	1.4768	4.3084	3.5159	5.6273	4.2302	2.2061	3.9582	4.0447	0.4433
	c37926.graph_c0	12.4555	4.5401	15.611	7.8296	4.6267	7.5245	31.575	18.0485	36.8208	8.0468
	c56646.graph_c0	11.7103	3.2418	9.7604	5.5365	8.4117	5.426	2.8488	4.4956	7.4337	1.4332
	c58235.graph_c0	21.9918	10.7409	9.5478	5.1324	3.9906	3.7498	14.9247	4.3669	40.5677	10.2765
	c58788.graph_c0	9.7353	2.1712	9.3765	6.0351	6.5839	6.874	2.3598	4.0265	4.0972	0.5145
	c60814.graph_c0	12.0857	1.5937	3.794	2.0486	5.6682	3.5191	18.2842	6.6396	22.4871	4.9609
	c64325.graph_c0	666.182	289.85	415.62	302.338	280.24	153.318	162.932	164.149	82.0976	19.3225
	c65204.graph_c0	39.3369	21.1721	16.382	9.5283	16.3054	7.7805	68.6666	22.1489	46.4049	7.5256
	c65809.graph_c0	19.8945	2.4731	8.814	6.1066	8.0189	4.5886	13.2368	6.2969	31.5728	2.9243
	c24894.graph_c0	187.362	115.847	115.714	58.7734	40.2516	12.8506	39.2629	25.0855	65.9614	18.0376
	c32738.graph_c0	0	0	1.9028	0	23.9153	0	0.3237	0	0	0
	c47385.graph_c0	0	0	12.218	0	99.2732	0.4798	0	0	0	0.4469
	c49564.graph_c2	2.7523	2.5061	24.7523	3.7816	6.1118	0	0	0	0	2.5074
	c51986.graph_c0	13.0573	10.652	36.261	18.9644	18.2919	7.8203	6.1954	2.8387	2.0608	1.3801
	c53153.graph_c0	7.2754	4.6371	7.4376	3.1099	10.5236	3.5053	8.6779	6.5171	9.4935	3.3508
	c53247.graph_c0	0	0	2.7724	0.139	23.6384	0.1485	0.1215	0.1249	0	0
	c53438.graph_c0	660.704	430.069	373.112	174.634	122.414	31.7054	72.2688	28.9169	59.3345	16.8598
	c53476.graph_c0	3.1631	1.4238	10.696	2.4635	5.4688	1.7129	6.0554	2.2125	2.6375	0.7407
	c55075.graph_c0	0.0655	0	5.3954	1.5408	29.0344	0.0748	0	0	0	0
	c56225.graph_c0	189.861	116.951	104.578	42.7191	73.03	27.3696	52.6716	15.964	32.7417	26.0788
	c58024.graph_c1	24.8341	18.0575	16.6883	8.7279	4.5801	1.5533	3.874	1.1471	15.5962	9.6334
	c58052.graph_c0	133.119	87.5313	83.3562	35.4707	23.0818	9.3693	15.003	5.0859	6.8388	2.2281
	c58430.graph_c0	0	0.176	2.8891	0	29.3025	0	0	0	0	0
	c59577.graph_c0	19.4874	12.6507	12.421	5.5177	4.4498	1.3304	3.3428	0.5595	1.2556	1.0622
	c62111.graph_c0	36.7697	62.4753	25.1484	7.4549	20.8025	7.5181	11.8935	4.5565	5.228	4.1707
	c63758.graph_c1	33.1375	27.1345	20.0584	8.3919	12.0724	5.0221	13.3721	4.8865	5.4781	2.4764
	c66293.graph_c0	30.1383	38.8385	11.5639	3.3439	7.2799	0.5638	0.0769	0.5532	0	0.0875
	c25522.graph_c0	7.6044	8.3056	12.0326	4.4637	6.5552	6.7219	18.996	3.495	20.397	24.7022
	c27477.graph_c0	308.108	221.021	165.578	78.3399	84.3794	52.03	69.4236	14.2756	20.8656	32.8413
	c28066.graph_c0	4.6861	2.3112	6.6456	1.6096	0.9756	1.1459	4.9993	0.3213	4.5153	2.3124
	c46354.graph_c0	11.9312	7.9215	7.4502	3.1037	4.2705	3.4037	3.5904	0	4.7338	5.3394
	c48408.graph_c0	51.159	33.5747	15.5646	5.0568	3.643	1.732	7.3342	1.0283	2.8339	0.854
	c48989.graph_c0	1.2966	0.6887	6.9068	2.0784	15.1161	11.3928	52.2882	8.0889	36.8341	11.5762
	c53412.graph_c0	28.37	16.8916	17.232	5.6891	9.2552	7.5937	51.7886	9.4795	47.5805	34.2479
	c56919.graph_c0	137.617	173.802	33.7995	13.6489	19.4863	23.4012	55.9189	11.136	82.1498	47.2258
	c63417.graph_c0	3.4636	3.7659	3.7097	1.3064	0.0792	0.6045	11.7917	0.6648	3.9448	1.819
	c63417.graph_c2	4.2254	3.4787	5.32	1.016	0.2053	0.3616	13.115	1.4194	5.7838	1.5718
	c65109.graph_c0	11.7811	7.4241	11.2166	3.6275	25.4126	12.532	65.9845	4.9827	50.5447	66.4279
	c45817.graph_c0	12.7402	9.3863	10.7468	1.3175	12.5768	6.5655	13.4273	7.0998	14.512	0.6552
	c45817.graph_c1	16.8685	12.3081	15.1819	2.5492	13.2426	10.4992	17.3369	12.1013	20.6863	1.9921
	c45817.graph_c3	9.1704	6.9583	8.0741	0.5091	11.9174	6.2514	11.4509	17.0312	14.7426	0.6329
	c54478.graph_c0	5.9005	9.0613	3.9754	0.7539	1.7446	4.5375	8.9804	5.9708	10.1275	0.0682
	c56149.graph_c0	2.2061	1.9869	1.765	0.41	1.1648	2.6268	2.6414	1.0126	3.3489	0.6117
	c56273.graph_c0	0.9397	0.1426	2.6002	0.1435	1.3041	0	3.6339	0.2577	5.5389	0
	c57416.graph_c2	1.1772	1.8153	4.5605	1.745	0.8116	2.0366	1.9496	1.1663	2.7421	0
	c60256.graph_c1	786.345	947.094	188.378	75.1404	38.6404	72.9416	140.745	237.316	5323.95	516.557
	c61980.graph_c0	10.6311	7.1326	3.6578	1.445	6.5683	5.8527	12.5354	3.8933	41.7722	1.7345
	c65334.graph_c0	19.7855	29.4249	14.9366	5.4214	9.1672	21.1878	23.6786	5.7454	26.8106	3.8823
	c66066.graph_c0	19.0514	14.5646	6.5621	1.3629	2.9428	1.1825	5.6552	1.4536	2.8464	0
	c66068.graph_c0	14.9802	9.7428	13.9161	0.9801	11.7021	7.0469	14.212	6.5138	19.5042	1.3647
	c23058.graph_c0	21.9801	37.6863	12.5734	6.4559	11.8632	3.5202	10.7989	0.7402	2.2439	0.8197
	c27616.graph_c0	25.633	22.7657	16.8895	10.1037	13.3698	5.1547	7.8452	0.7058	3.0843	2.6797
	c27825.graph_c0	0.282	0.5992	0.2732	2.7126	12.8784	1.2874	14.7439	1.0828	5.5951	0.5995
	c27968.graph_c1	162.557	133.561	188.202	133.008	87.6713	35.231	36.7378	8.1399	11.6888	13.2051
	c28033.graph_c2	59.0398	42.6682	53.7427	36.8898	30.7159	12.5169	18.2202	2.4771	8.3201	7.2009
	c28313.graph_c0	43.2617	41.0615	22.4782	23.9817	30.5061	13.2421	22.701	2.9482	9.547	2.4487
	c28639.graph_c1	13.8488	15.5286	13.4125	11.7846	24.915	10.2426	61.0466	4.4305	36.8338	29.1657
	c41613.graph_c0	242.791	240.378	136.79	113.2	126.895	32.4301	61.5003	11.0896	30.3534	10.6027
	c46437.graph_c0	68.1982	51.6818	38.1954	28.3418	14.305	4.7164	9.083	0.9091	7.7211	5.3082
	c46663.graph_c0	0	0	0.072	0.0794	2.0942	0.1696	9.3672	0.3567	5.1905	9.0853
	c47590.graph_c1	0	0.6813	2.6916	3.6552	68.5364	32.2003	22.1508	0	21.3739	26.8112
	c47758.graph_c0	0.2021	0.5725	0.261	1.1518	4.581	1.4605	24.5237	2.3921	68.2053	52.0502
	c47875.graph_c0	64.586	61.7905	53.6154	32.8661	54.0416	21.362	51.4271	10.3953	21.1152	28.8508
	c48192.graph_c0	86.9991	64.7271	50.7022	38.1863	20.9981	9.4193	9.7332	1.5636	2.5856	2.4242
	c49893.graph_c0	2.6084	4.7861	9.0333	8.9537	17.5852	5.502	22.726	4.6276	7.5266	7.7291
	c50047.graph_c0	8.1984	8.0391	7.7111	7.4132	11.9471	4.6776	20.0156	4.0855	12.5105	3.4352
	c50174.graph_c0	178.864	116.952	120.564	76.2628	56.458	16.6458	35.566	7.7738	14.0401	9.6536
	c51037.graph_c1	0	0	0.2621	0.1446	2.892	0	4.7997	0	1.181	0
	c52519.graph_c0	0.4144	0.3668	0.0669	0.0738	2.7509	0	1.2894	0	1.6441	0.1468
	c52931.graph_c0	301.532	317.388	153.055	121.335	145.506	65.4727	89.6437	17.8627	39.8487	14.8653
	c52937.graph_c0	11.2318	12.5433	19.8035	42.4711	307.487	27.2764	113.718	7.1865	63.3018	52.9546
	c53042.graph_c0	19.3327	14.3207	21.7366	13.4564	19.0696	8.0297	14.6586	1.4929	7.6997	5.0385
	c54144.graph_c1	2.4174	3.2683	1.0642	2.7007	31.2774	5.1407	9.2314	1.4764	3.0517	0.9343
	c54197.graph_c0	8.6666	5.4374	5.915	3.4187	8.9282	2.9204	79.5981	1.6747	59.2625	15.8262
	c54387.graph_c0	80.9858	59.6456	43.7595	29.1304	25.7981	12.9147	23.4729	2.7473	9.1554	14.7438
	c54504.graph_c0	15.5676	14.3613	13.6885	7.9897	30.248	13.3232	28.2992	3.9319	35.4337	24.9279
	c54552.graph_c0	13.9704	10.9796	6.0501	5.8261	5.4069	1.4257	11.5567	1.6351	16.7636	8.5711
	c54738.graph_c0	168.752	115.656	34.2632	32.324	28.9564	9.7896	28.7312	5.4326	15.51	5.5462
	c55226.graph_c0	293.299	253.308	131.702	106.247	62.3941	13.907	19.8343	3.232	7.5076	1.7896
	c55560.graph_c0	82.2068	80.5444	61.5071	52.2707	32.0121	11.059	21.2866	2.9546	7.1474	1.4542
	c55638.graph_c0	1.319	1.8163	1.1828	3.0801	10.3936	4.0694	22.117	4.7354	24.4989	28.9205
	c55799.graph_c0	45.3289	29.2271	12.4537	7.3696	8.5841	2.869	11.7351	2.482	7.4104	2.0615
	c55816.graph_c0	104.326	64.26	45.7707	29.9231	20.4312	5.9321	10.3672	1.9277	11.4377	4.5207
	c56001.graph_c0	228.328	215.344	94.2167	102.665	78.4172	23.1175	34.1356	6.8481	33.1118	11.9172
	c56697.graph_c0	408.377	456.502	196.231	197.697	189.441	58.5047	100.923	11.5974	45.3764	16.5513
	c56799.graph_c0	297.781	338.896	140.273	118.778	98.2225	46.2739	61.1694	13.7547	32.544	15.722
	c56876.graph_c0	265.477	364.712	144.789	126.805	120.326	58.6173	83.9356	11.5011	36.8386	20.2181
	c58456.graph_c1	1.2586	0	2.0896	0.5764	1.3974	0	2.6015	0	2.14	1.1466
	c58941.graph_c0	48.6903	45.7439	25.8769	25.1464	28.5266	13.8514	81.4072	4.621	48.5373	36.3262
	c59446.graph_c0	80.3024	50.4819	30.5267	19.588	15.3578	6.5294	29.4229	5.1194	43.3269	21.4404
	c59895.graph_c0	190.649	135.491	97.5151	70.4473	48.2352	17.4609	45.2253	6.256	17.8647	11.1044
	c60184.graph_c1	2.2455	4.5836	2.0042	2.4466	4.1491	1.5072	56.2244	0.7606	38.8499	28.9198
	c60375.graph_c0	15.5072	13.3957	11.3878	8.9231	16.3069	6.2225	21.3158	4.2523	15.618	14.3084
	c61909.graph_c1	11.2798	12.1732	10.2982	18.1578	55.3503	27.0135	20.5224	4.6544	25.6831	16.4559
	c62589.graph_c1	8.9694	10.8332	5.4739	10.3728	23.3958	9.8143	72.1429	12.0282	60.4479	44.7924
	c62857.graph_c1	23.7309	22.864	34.7422	24.1802	43.9647	16.3736	33.486	1.589	18.3927	22.8761
	c62868.graph_c4	224.172	153.591	130.533	72.3177	124.167	58.7254	242.245	49.3927	146.82	81.4015
	c64760.graph_c0	29.0604	34.8687	47.558	71.0895	59.4407	28.9657	41.9982	8.3168	25.9073	29.4913
	c64868.graph_c0	25.661	22.7161	4.1421	4.5704	12.3659	3.6021	31.0832	4.3979	49.2894	23.1611
	c65098.graph_c0	44.4721	36.9214	17.7585	13.453	12.4961	4.6843	13.1566	0.2627	4.8862	2.4724
	c65367.graph_c0	38.8422	43.3246	12.4255	11.572	16.6378	3.7607	8.68	0.2824	1.868	0.5004
	c65864.graph_c0	11.7473	17.2785	8.9705	6.8803	11.3027	3.8668	18.6629	2.385	5.9156	6.0027
	c66267.graph_c0	1.2913	1.5677	2.8586	3.1542	8.2441	2.3156	23.7643	1.7705	7.9047	1.5686
	c66274.graph_c0	17.7267	26.4892	1.8893	1.8128	3.296	0	3.0086	0.2442	2.6248	0.9015
	c66292.graph_c0	15.0318	16.1246	5.4237	8.0318	7.4449	1.2612	8.254	1.1315	6.5486	2.1929
	c27377.graph_c1	0.9043	0.3842	36.2567	52.2777	80.9084	4.9528	29.9656	7.3768	56.0392	6.5354
	c48432.graph_c0	295.241	348.817	121.247	97.4107	100.212	26.1901	70.6045	24.7814	119.518	28.968
	c54051.graph_c0	15.2332	13.7331	12.827	10.3855	31.6621	10.8319	20.0006	30.3682	36.3705	7.9271
	c55027.graph_c0	105.299	88.1454	42.0263	36.5757	36.5474	14.0601	18.9476	22.2231	18.846	3.2265
	c55560.graph_c1	136.356	103.609	116.046	64.6623	49.0068	18.8683	30.6468	8.8549	12.2651	1.9103
	c56105.graph_c0	85.041	114.925	47.9003	52.1762	34.96	14.1257	18.5964	21.3855	23.7119	5.5076
	c60391.graph_c0	30.8828	25.3338	13.3764	9.7174	8.9175	2.2515	27.7073	6.3396	33.4231	7.6589
	c64637.graph_c0	89.5625	73.718	74.5748	65.7413	56.7974	28.6686	93.2391	27.6317	53.5034	10.1759
	c64869.graph_c0	5.0895	12.0521	6.0588	9.9712	24.6195	9.1955	19.4988	14.9594	24.3998	5.5221
	c20331.graph_c0	0	0	0	0	0	0	4.7604	0	0.6777	0
	c22762.graph_c0	1.1839	0	2.0475	1.1748	1.9717	1.0614	7.4201	0	4.7642	0.4494
	c23085.graph_c0	0	0	0	1.2862	0	0	15.89	0	12.4159	1.0965
	c23170.graph_c0	0	0.0685	0	0.1378	0.2506	0.4416	73.2062	0.4333	12.5891	0.0685
	c23251.graph_c0	0	0.2716	0.9905	2.1859	4.7196	4.3764	32.2213	2.2086	35.5054	7.6091
	c23446.graph_c0	6.4869	7.0772	2.0376	0.9368	0.8516	0.2001	28.8039	1.1779	5.5647	0.1863
	c23785.graph_c0	0	0.2931	0.1336	0.2948	0	0.4722	33.0948	0.9268	14.1209	1.7594
	c23850.graph_c0	0.7773	1.3763	0	0.3692	0	0	8.1433	0.4974	18.0937	3.3048
	c24185.graph_c0	0.1616	0.1717	0.4696	1.0363	1.0991	0.7377	11.315	0.7756	2.9496	0
	c24228.graph_c0	0.0485	0.103	0.047	0.2591	0.3768	0.6086	291.927	1.2099	45.1294	1.1853
	c24254.graph_c0	0.5034	1.0694	0.0813	0.0897	0.0815	0.0957	2.4277	0.161	4.9262	0.8025
	c24378.graph_c0	0.2063	0	0.2665	0	104.11	167.573	15.0246	1.7164	2.2924	0
	c25038.graph_c0	0	0	0	0	0	0	11.5406	0	1.2893	0
	c27677.graph_c0	0.1401	0.372	0.0678	0.5239	0.2041	0.1598	56.1567	0.0672	89.3595	1.5631
	c27816.graph_c1	15.762	14.1	2.946	2.364	1.0746	0.6311	104.543	0	33.1332	0.8817
	c27819.graph_c0	2.8495	5.4486	2.2998	2.5376	2.3069	2.0593	25.3584	3.6465	17.2599	3.7353
	c28292.graph_c0	15.8333	18.3485	7.6672	8.0755	6.9919	12.3187	57.4406	2.7629	60.5348	14.1512
	c28455.graph_c0	2.2249	2.9432	1.3823	1.7496	1.1011	0.7185	167.602	0.4029	28.2143	0.2677
	c28766.graph_c0	0.0907	0.4818	1.3179	1.2602	3.7015	5.4863	31.0779	4.092	45.0617	10.0274
	c29767.graph_c0	0.4483	0.4763	0	0	0	0	2.3716	0.0717	2.6682	0
	c31659.graph_c0	0.1156	0.1228	0.2239	0.4942	0.5054	0.6597	53.855	0.7767	22.9816	1.536
	c33985.graph_c1	0.2278	0.5809	0.2207	0.8278	0.1328	0.312	34.0284	0.5685	55.0317	4.9399
	c34274.graph_c0	0	0	0	0	0	0	17.458	0	3.9724	0
	c35876.graph_c0	0	0	0	0	0	0	55.2589	0	8.4026	0
	c36844.graph_c0	0	0	0.1112	0.368	0.3346	0.262	34.8249	0.5508	4.5543	0.122
	c37096.graph_c0	0	0	0	0	0.0582	0	9.6788	0	1.6645	0
	c37237.graph_c0	0	0.0953	0.1737	0.1917	0	0.307	11.5538	0.4304	36.4387	1.5252
	c37645.graph_c0	0	0	0.1421	0.1568	0	0	16.4396	1.8311	21.0783	2.4957
	c40349.graph_c0	1.2102	0.2338	5.3278	6.4666	2.3515	0.5022	2.6703	0.1056	6.8097	0.4677
	c41235.graph_c0	0	0	0	0.0772	5.0546	3.2984	58.619	2.4968	9.0599	0.5376
	c41306.graph_c0	0.2002	0.2126	0	0	0	0.2284	5.4183	0	4.7646	0.2127
	c41481.graph_c0	64.9556	97.2001	7.0116	11.175	7.6194	5.2779	1563.36	5.7902	381.703	10.4733
	c41633.graph_c0	0.0846	0	0	0	0.0822	0.1932	14.381	0.2437	2.2165	0
	c42053.graph_c0	0.0816	0	0	0	0	0.0931	64.1759	0.0783	14.1721	0.0867
	c43797.graph_c0	1.5428	2.0031	0.8301	0.9159	0.4996	1.1737	50.0858	3.455	59.7147	1.822
	c43859.graph_c0	0.6513	0.2306	0.2103	0	0.2109	0.3303	21.2109	0.2084	9.0152	0.1538
	c44554.graph_c0	6.0687	6.9426	0.4521	0.4989	0	0	25.2747	1.3441	40.3768	3.4732
	c45181.graph_c0	6.106	9.7716	2.6112	3.1354	2.4653	2.4432	38.4924	1.6744	33.9162	1.5171
	c45685.graph_c0	0	0.0962	0	0.0967	0	0	36.8421	0.0869	6.752	0.3848
	c45734.graph_c0	8.4989	6.3404	5.0895	4.0558	2.4896	2.8132	39.8795	3.3001	35.0066	3.2409
	c45977.graph_c0	6.6601	0.7075	2.5801	0.7117	3.5587	0.38	13.3667	0.3196	7.663	0
	c46970.graph_c2	0	0	0	0.0498	0.0906	0	10.2702	0.0447	1.8126	0
	c47015.graph_c0	0	0	0.1202	0	0.2411	0	49.3382	0	7.0885	0
	c47363.graph_c0	1.747	2.9693	1.7766	3.1738	3.649	5.4822	421.318	11.2339	137.795	32.2157
	c47582.graph_c1	0.1281	0.4084	0.3723	1.0956	1.3695	5.8493	15.7905	0.8609	9.3553	1.2258
	c47991.graph_c0	0	0	0	0	0	0	36.2199	0	5.1315	0
	c47992.graph_c0	1.0938	1.5492	0	0	0	0	6.2962	0	5.3521	0
	c48108.graph_c0	24.0701	27.6831	21.509	20.2348	35.8557	19.1899	124.268	16.5714	179.538	17.8057
	c48293.graph_c0	1.1065	2.4891	0	0.6955	1.5176	2.3767	180.631	10.2446	102.261	4.7732
	c48433.graph_c0	5.7114	6.7412	2.3048	4.2385	2.5174	1.5086	524.753	5.2277	369.066	9.2179
	c48440.graph_c1	0.2466	0.2619	0.0796	0.7026	0.4791	0.3751	59.7636	0.1578	16.4993	1.2229
	c48638.graph_c0	2.6299	0	2.9716	0	4.2583	1.0003	5.1145	0	4.8694	0
	c49188.graph_c1	0	0	0	0	2.6182	4.2082	20.9201	1.6336	2.7013	0
	c50090.graph_c0	1.5952	0	1.876	0.487	1.8818	0.9101	6.9135	0	3.074	0
	c50175.graph_c0	19.235	25.558	32.5857	25.5768	16.0695	22.5925	398.354	28.0221	187.483	24.5061
	c50403.graph_c0	0	0.0493	0	0	0.0225	0.1854	7.8413	0.0891	2.8724	0.074
	c50742.graph_c0	3.6023	3.8266	3.2304	2.5663	2.4627	2.9687	33.066	5.5061	17.4152	3.4742
	c50748.graph_c0	23.7051	25.7727	5.5509	5.7086	6.6494	5.8417	117.861	6.3553	105.531	19.044
	c50852.graph_c0	0.6495	0.92	1.0484	1.6196	2.3137	2.2235	386.627	3.9481	123.353	18.4092
	c50976.graph_c0	5.4594	6.3926	0.1803	0.663	0.4822	0.9203	5.4437	0.5359	49.0312	8.1103
	c51289.graph_c0	0.4798	0.3058	1.5798	0.2051	1.9576	1.8613	22.5714	2.1181	25.2779	2.8555
	c51327.graph_c0	1.8196	2.4162	0.4406	0.3472	0.3157	0.6674	14.984	0.3119	4.538	0.8289
	c51627.graph_c0	5.2406	5.3633	1.6712	0.4098	1.7385	1.1668	14.3776	0.7974	11.461	1.0868
	c52119.graph_c0	0.2876	1.2221	4.7352	7.0688	11.735	6.5636	31.1423	1.5181	14.0351	1.3755
	c52480.graph_c1	0.3294	0	1.1963	1.7599	7.8399	4.0405	171.568	9.1676	57.6965	7.1767
	c52772.graph_c0	0.6998	1.2165	1.7253	1.8357	1.6688	0.9438	34.5646	0.8549	9.0367	0
	c52939.graph_c0	0.1409	0.4491	0.1365	0.1506	0.6161	0.4021	5.2624	0.4734	6.3745	0.6741
	c53344.graph_c1	0.7867	1.9501	0.254	0.2802	0.2548	0.1496	11.9952	1.8877	26.4279	4.599
	c53420.graph_c0	0.7455	1.0558	0.8022	0.2655	1.6898	0.9451	8.6596	1.6694	16.8255	1.5846
	c54013.graph_c1	0.1058	0	0	0	0	0.1207	14.0199	0.406	78.3042	4.7214
	c54164.graph_c0	0.066	0	0	0.0705	0	0.2258	8.742	0.5064	1.2036	0
	c54250.graph_c0	25.2659	19.6722	5.8394	3.375	0.4184	0.3276	29.6155	0.1378	6.8348	0.1526
	c54654.graph_c0	0	0	0	0	0	0	2.6616	0.0977	17.6149	2.0564
	c54740.graph_c0	0	0	0	0	0	0	32.2453	0	6.0303	0
	c54747.graph_c0	6.8056	3.2861	27.7344	32.8688	5.4954	9.2787	401.469	9.331	89.7711	15.3121
	c54797.graph_c0	0.4493	0.6137	0.6217	1.3033	0.8731	0.879	1274.28	0.8009	411.766	12.6217
	c54970.graph_c0	1.4053	0.8438	0.2959	0.0653	0.0594	0.2092	1.4259	0.0586	3.5877	0.2598
	c55026.graph_c0	0.8481	0.901	0.2987	0.3296	0.3745	0.176	25.1909	0.296	3.4262	0.0819
	c55143.graph_c0	6.1506	7.0744	2.506	2.9464	3.8737	3.5334	29.3409	6.6359	26.456	4.283
	c55452.graph_c0	0	0	0	0	0.1714	0.4026	28.325	0	5.7395	0
	c55581.graph_c0	0	0	0	0	0	0.141	31.147	0	4.707	0
	c55713.graph_c0	0	0	0	0.2395	0	0	26.6741	0.2151	5.6908	0
	c55912.graph_c0	5.4814	9.4206	6.6898	9.0007	11.7759	8.8482	237.075	12.6173	184.341	18.8038
	c55913.graph_c0	0.1259	0.1337	0.2438	0.1345	0.4891	0.5745	5.9922	0.3624	2.7965	0
	c55980.graph_c1	1.3402	1.0282	0.649	1.0343	29.8004	26.6768	57.8935	5.0019	31.1936	7.5175
	c56101.graph_c0	8.3861	8.8255	3.4754	3.5847	4.0546	6.1422	47.6975	10.3696	42.9287	8.2498
	c56114.graph_c0	0.4364	0.1545	0	0.0777	113.769	257.55	26.6162	5.6546	4.0402	0
	c56118.graph_c0	0.8728	1.3907	1.2679	0.9327	1.9078	0.7469	34.2176	2.0941	7.7911	0.4638
	c56232.graph_c0	0.8981	0.8178	0.1243	0.2742	0.3116	0.6588	31.5587	0.2463	12.4716	1.0227
	c56344.graph_c0	0.4173	0.9604	0.0674	0.3716	0.5405	0.8729	8.1146	0.3337	21.2453	2.0696
	c56505.graph_c1	0.4216	0.1919	0.9333	0.0644	243.832	410.457	41.269	9.4226	6.4522	0.064
	c56608.graph_c0	4.2217	6.8642	12.0157	15.2837	35.071	18.3846	46.5664	1.9019	7.1784	0.9157
	c57119.graph_c0	1.2208	2.2046	1.2414	1.2719	1.779	2.6815	39.8559	4.833	26.2271	3.7303
	c57265.graph_c0	0	0	0	0	0.1187	0	81.9735	0	10.5637	0
	c57679.graph_c0	0.1188	0	0	0	0	0	25.7306	0	4.6196	0
	c57847.graph_c0	0	0	0	0	0.2322	0	7.675	0	2.9207	0.0508
	c58090.graph_c1	105.04	145.113	54.5279	54.385	74.086	64.3655	3494.7	100.057	1416.45	217.144
	c58130.graph_c0	0.1121	0.119	0	0.1197	0	0	10.8788	0.2151	9.3365	1.191
	c58803.graph_c0	6.9299	6.1346	0.799	0.8816	0.8015	0.7531	166.188	3.0088	34.3026	3.5073
	c58842.graph_c0	6.4697	5.952	2.1286	2.3487	2.2555	2.402	13.0612	2.3768	5.0601	0.7896
	c59134.graph_c2	6.1477	3.6281	0.9262	4.6718	2.6545	1.403	89.9076	5.9003	37.7253	2.3232
	c59170.graph_c0	1.2877	1.9151	0.4157	0.6422	0.5004	1.4694	72.6036	3.6253	20.5723	2.3723
	c59189.graph_c0	0.1501	0.0531	0.1454	0.1604	0.1458	0.0571	92.5173	0.096	77.0568	0.2659
	c59643.graph_c0	0.7279	0.6014	0.6266	0.605	0.8643	0.5537	18.7225	0.7762	16.6211	2.5787
	c59904.graph_c0	1.454	1.7885	1.3341	1.6356	0.8922	2.2705	83.7967	4.0397	28.4805	4.2296
	c60329.graph_c0	19.7534	25.1922	10.3915	9.702	4.811	3.2649	16.0767	3.1685	12.0506	1.7544
	c60892.graph_c1	0	0.0246	0	0.0247	0.1348	0.0264	38.668	0.0444	5.7995	0.59
	c61053.graph_c0	0.6023	0.6399	0.4375	0.3218	2.7796	2.5775	14.7598	1.5898	7.289	0.9603
	c61119.graph_c0	70.5725	70.1815	41.3397	37.2201	21.7101	12.8543	87.5908	9.292	54.5019	10.2901
	c61707.graph_c0	0.6362	0.6759	2.0334	1.5638	0.3091	0.4356	11.8189	1.2823	3.9884	0.2705
	c62510.graph_c0	3.0532	3.1323	2.7139	3.4639	2.5598	3.9612	86.771	6.4627	20.5931	1.9337
	c63077.graph_c0	7.3945	6.5624	5.8017	5.168	4.2436	4.5215	106.975	7.0669	26.1688	6.0353
	c63104.graph_c2	1.9051	3.2271	1.8451	1.5957	1.4006	3.2902	36.4804	6.8689	28.6406	6.567
	c64575.graph_c0	0	0	0	0	0.0762	0.6261	4.6098	0.3009	59.6498	13.2467
	c64985.graph_c0	0.117	0	25.7239	40.1373	5.1153	2.9374	134.018	8.9839	23.2116	2.8603
	c64993.graph_c0	6.9492	9.4326	2.6173	2.8879	1.8753	6.6081	55.4992	7.4106	98.9498	6.9756
	c65124.graph_c0	0.0824	0.788	0.0798	0.4404	0.2402	0.8465	188.047	0.4746	55.5942	10.6879
	c65278.graph_c0	1.4695	2.23	0.0678	0.5234	0.4759	1.2776	157.618	4.0967	41.7	6.0986
	c65805.graph_c0	0.6159	0.5234	0.4772	0.3291	0.6582	0.0703	85.7191	0.4729	14.9055	0.3273
	c65946.graph_c0	0.3844	0.5445	0.1241	0.6847	1.743	0.7312	25.7194	0.8609	8.9485	1.0896
	c66007.graph_c0	0.6512	0.9223	0.6307	0.4639	0.4218	1.2384	25.7331	1.25	45.4714	6.9211
	c66053.graph_c0	0.2626	0.3719	0.6782	0.3742	0.4252	0.1998	33.4188	1.1761	10.4185	1.3025
	c66114.graph_c0	1.8751	2.9878	0.454	0.5009	0.759	1.783	14.8779	1.0498	15.1269	2.9894
	c66494.graph_c0	0.8723	1.2354	0	0	1.4123	0.6636	14.6561	1.6743	13.1506	0.9271
	c66640.graph_c0	0.0625	0.0664	0.2421	0.3339	0.1821	0.1426	40.1953	0.2399	7.3395	0.7307
	c66716.graph_c0	0.3032	0	0	0.324	0	0	37.9299	0	10.8277	0.6446
	c66787.graph_c0	0.3266	0.6939	1.2652	3.1411	0.6346	0.3727	22.5601	0	13.7351	1.3885
	c67065.graph_c0	0.1424	0.3024	0.5515	0.6085	0.2766	1.4619	9.5675	1.2296	22.1395	1.9669
	c67100.graph_c0	0.918	3.1204	2.6671	1.2753	2.497	3.1425	12.1679	0.9691	4.2976	0.5854
	c67326.graph_c0	0	0.1269	0.1157	0.1277	0	0	4.5728	0	11.0926	0
	c67572.graph_c0	0	0	0	0	0	0	25.6562	0	3.59	0
	c67635.graph_c0	0	0	0.3218	0	0	0.1264	16.6433	0.1063	2.8998	0
	c22695.graph_c0	11.5345	6.1725	7.0554	4.1705	2.6119	4.2554	1.2953	0.7491	4.6796	5.3462
	c23132.graph_c0	16.5855	7.682	11.4192	6.7199	7.2546	10.584	11.6667	8.7511	7.9214	7.3519
	c24118.graph_c0	19.4313	9.2677	11.906	7.4161	3.2747	3.3938	3.8869	6.4702	14.4749	17.2807
	c24323.graph_c0	4.7546	1.0331	1.4652	1.1548	0.21	0.2466	0.2017	0.6223	0.686	0
	c24548.graph_c0	7.3878	2.1189	2.2181	0.9474	0.5742	0.3372	0.2069	0.6381	0	0.3926
	c24705.graph_c0	59.2533	19.7974	53.7287	35.0014	9.7144	6.5353	3.6412	4.5459	2.8004	3.8168
	c25089.graph_c1	332.925	181.033	327.447	198.375	171.77	138.903	158.798	69.2209	263.454	305.332
	c25316.graph_c0	2.6801	0.3223	0.9795	0.1081	0.1965	0	0.1416	0	0.2006	0.1075
	c25520.graph_c0	47.1135	26.024	25.1394	30.9577	9.9452	5.7198	7.491	6.3919	4.2576	3.7268
	c25725.graph_c1	119.534	69.3758	108.02	86.6363	153.148	156.823	93.6582	65.5236	151.094	236.96
	c25778.graph_c0	108.103	61.4514	74.629	49.6459	37.5388	18.6053	26.8958	8.5745	27.6481	22.3146
	c25778.graph_c1	36.1716	8.3253	20.4353	10.3078	9.3709	1.3758	5.6276	0	1.4351	3.2037
	c26207.graph_c0	47.6077	25.5344	48.707	28.0562	77.6517	76.8273	72.5429	41.3241	86.5723	71.5589
	c26361.graph_c0	5.6245	0.8535	3.8909	1.2021	1.5612	0.3667	0.45	1.2339	0.3825	0
	c26555.graph_c0	9.4755	3.8346	9.177	5.5451	3.9452	3.0893	4.7385	11.1512	12.9791	4.4361
	c26658.graph_c0	30.5575	15.7152	17.3811	9.3299	6.1258	10.2394	7.018	13.2673	42.3371	33.5091
	c27864.graph_c0	20.2929	9.8121	27.8538	32.678	17.0633	13.0154	25.7363	11.4842	30.8724	11.4535
	c27940.graph_c0	11.9665	6.9406	19.6025	11.1941	10.5906	9.9677	7.3254	12.0984	11.2143	7.4349
	c29017.graph_c0	1.5293	0	0.4937	0	0.099	0	0	0.0978	0	0.2167
	c29782.graph_c0	8.0107	1.1197	4.6958	0.9011	2.4576	4.5705	0	1.8209	0	0
	c30965.graph_c1	3.7515	0	0.4542	0.2506	0	0	0.2189	0.6751	0.3721	0
	c33392.graph_c0	3.3635	0.397	0.7239	0.1331	0	0	0	0	0.6919	0.3972
	c35187.graph_c0	4.5113	1.5974	3.2041	2.7319	2.0453	1.0296	0.2807	0	0.4773	0.4795
	c36556.graph_c1	5.8815	2.1627	2.3004	0.6043	0.8791	0.1291	0.5279	0	0.718	0
	c36607.graph_c0	4.7547	0.9304	1.2118	0.2674	0.2431	0.2856	1.5184	0.1201	0.4964	1.0639
	c37017.graph_c0	2.8991	0.7246	0.6606	0.8201	0.3728	0.1459	0.2786	0.1228	0.1015	0.0453
	c40279.graph_c0	7.6297	1.0131	3.0019	3.3123	8.3388	3.2648	3.3385	1.373	2.2703	0.7602
	c40305.graph_c0	68.5214	32.4086	46.8884	26.0208	12.4024	16.0568	10.2417	13.231	5.9227	11.8345
	c40988.graph_c0	60.5973	23.5368	130.562	115.534	115.407	109.966	13.2071	18.4467	55.4982	49.652
	c41465.graph_c1	6.0483	1.1682	3.5501	0.3917	1.4245	0.2091	2.5663	1.0554	2.327	0
	c42183.graph_c0	3.7551	0.6937	1.5812	1.134	0.5551	0.2794	0.2286	0	0	0
	c43034.graph_c0	86.4821	50.3465	54.009	28.6956	26.9632	25.8652	35.1048	8.5906	22.6362	30.5935
	c44945.graph_c0	22.8455	12.6889	20.008	16.1477	9.5436	7.56	10.4801	4.7611	7.4843	7.0069
	c45228.graph_c0	11.2154	2.2814	4.2755	2.4225	1.275	2.723	2.0048	1.2596	1.2308	0.5072
	c45478.graph_c0	3.6505	1.4915	3.9163	4.0211	0.873	1.474	2.2543	0.8085	1.2032	0.4178
	c45740.graph_c0	16.6297	3.7394	1.6459	1.1674	9.0803	9.6959	25.1549	20.504	24.3689	34.1887
	c46065.graph_c0	9.153	3.5405	6.8412	6.8043	4.736	5.5628	3.5755	5.013	3.6315	1.0045
	c46849.graph_c0	13.2595	5.0841	14.5135	11.9058	5.1069	2.8649	5.5662	3.1626	5.1674	7.0881
	c46856.graph_c0	121.313	71.8056	201.948	186.305	227.595	154.896	87.913	159.57	141.572	92.3915
	c46914.graph_c1	69.1331	31.0635	170.907	104.224	240.571	137.137	77.7882	142.273	120.177	66.1122
	c47027.graph_c0	4.2047	0.4061	2.9616	4.4933	3.3422	0.8724	0	0	0	0
	c47091.graph_c0	17.2344	3.9432	5.6494	2.8334	3.8638	2.723	4.2076	1.5268	3.1559	4.2271
	c47142.graph_c0	20.5035	10.1327	13.0369	11.4317	10.6524	11.4948	25.7136	26.9507	66.4226	19.7076
	c47190.graph_c0	6.924	2.2861	2.9904	2.5997	2.3634	4.5911	4.1925	1.347	3.5638	2.2873
	c47254.graph_c0	6.6348	1.4838	4.5657	0.7463	1.6962	0.3985	0.6519	0.1676	1.1084	0
	c47974.graph_c0	15.4123	6.7828	7.7477	4.2352	10.6238	8.7097	70.2225	16.3417	132.198	83.5428
	c48039.graph_c0	78.5037	36.122	56.2378	31.277	20.6831	11.1976	12.3862	6.5517	6.1616	5.7137
	c48337.graph_c0	3.46	0.4794	0.7285	1.2861	1.1692	0.8583	1.1234	0.7219	0.955	0.4797
	c48691.graph_c0	16.0019	1.4406	7.0922	2.0288	0.7905	0.619	0	1.8221	0	0.2883
	c48802.graph_c0	31.9118	18.8133	19.2559	18.5687	13.6346	15.0615	18.5596	6.4141	12.9926	12.7856
	c49350.graph_c0	10.5517	4.2701	4.1093	3.2813	1.4644	0.5734	0.3127	0.1072	0.1329	0
	c49568.graph_c0	11.4202	5.5992	6.7119	6.3628	11.0948	11.8064	19.681	7.6818	32.6853	17.9476
	c49668.graph_c0	8.353	4.5753	3.7921	1.3947	15.9763	8.9359	6.4572	4.2589	5.9032	7.4214
	c50035.graph_c0	6.2675	2.7669	4.1781	1.6527	2.4514	1.7647	9.1178	2.4999	10.4634	14.361
	c50359.graph_c0	37.379	12.9219	36.5915	21.4357	8.8436	6.3428	8.2719	11.2108	5.3056	8.2196
	c50788.graph_c1	14.5531	5.4209	9.5184	8.2809	7.7118	4.0977	13.4085	9.0697	12.2978	7.8343
	c51432.graph_c2	8.3248	1.5306	3.8762	1.0265	1.0887	0.7307	0.5978	0.3073	0.127	0
	c51577.graph_c1	2.8195	0	0.4749	0	0	0	0	0	0	0
	c51776.graph_c0	6.2787	0.23	0.8387	1.8509	0.8414	0.9882	0	0.2078	0.3436	0.6903
	c51803.graph_c0	8.6863	2.1421	4.9575	7.2934	4.2194	1.593	1.3032	0.4466	1.7232	0.3297
	c52456.graph_c0	3.3179	0	1.4058	0.4432	0.2015	0	1.1614	1.3932	0.8227	0.4408
	c52785.graph_c2	15.3226	5.9424	19.7865	12.7355	15.3585	12.7665	12.9411	11.6714	7.1408	3.8775
	c52863.graph_c1	24.4422	8.3757	15.5269	5.3363	8.6812	4.1986	9.0774	2.5224	4.3795	6.1454
	c52944.graph_c0	7.3088	0	9.362	2.7715	0	2.4213	0	0	0.1871	0
	c53000.graph_c1	26.2988	13.5408	15.2042	9.0334	4.432	4.2871	5.0101	5.2799	9.1565	2.8522
	c53103.graph_c0	7.0182	3.0912	2.3209	1.9207	0.9978	0.9766	0.719	0.9857	7.8101	1.7284
	c53179.graph_c0	14.1865	6.8603	15.9953	9.7297	6.8911	4.5907	8.9932	6.2997	7.2247	13.2777
	c53193.graph_c1	22.6315	11.1301	11.5681	12.3163	4.4787	8.13	9.3893	5.2291	4.157	4.2317
	c53304.graph_c0	5.3571	2.7701	1.5098	1.4236	0.5232	0.5498	0.9525	0.3536	0.7647	0.1808
	c53345.graph_c1	18.0657	6.0465	6.9507	2.6446	0.7213	0.5648	2.5411	3.0877	2.9456	0.7891
	c53345.graph_c2	13.5321	4.7045	4.2892	2.8922	0	0.5615	0.4593	0.7084	4.6856	3.138
	c53385.graph_c1	13.4256	2.9507	3.1386	0.7421	0.8995	0	0	0	0.1837	0
	c53536.graph_c0	7.6791	2.3566	3.4707	1.8236	0.9947	0	1.1151	1.1464	2.8436	1.0882
	c53674.graph_c0	181.118	103.693	151.757	117.239	79.8287	63.7908	74.2126	46.517	59.4036	54.7333
	c53835.graph_c0	34.512	18.4835	27.9932	14.5986	9.36	11.6504	9.6649	7.8667	7.531	14.3667
	c53881.graph_c0	24.917	8.7069	30.165	31.8825	25.1625	16.087	30.6046	9.1252	24.1945	24.7407
	c53942.graph_c0	29.3483	15.5881	31.4014	18.0708	8.6893	9.5684	12.9152	14.2177	14.6382	8.7637
	c54086.graph_c0	70.4287	25.875	62.1335	58.8954	20.9747	15.2309	34.9676	14.3453	23.5257	21.2471
	c54130.graph_c0	1.9212	0	1.9537	0.5133	0.8399	0.3288	0.1793	0.2766	0	0.6126
	c54321.graph_c0	6.2587	3.2564	5.9378	4.6408	8.0658	11.4415	21.1637	24.5177	5.5238	3.6654
	c54413.graph_c0	76.3928	39.3424	80.0178	62.1819	28.3545	32.5895	25.9375	12.9448	12.6032	13.8652
	c54491.graph_c0	10.927	3.5174	1.7638	0.5308	0.1608	0.1889	0.1545	0	0	0
	c54546.graph_c0	127.405	68.8306	153.148	155.703	71.306	48.3825	63.4163	48.8847	46.1598	44.1214
	c54829.graph_c1	11.2782	6.4644	7.3867	7.1967	9.0649	5.5552	13.5575	14.3285	9.2068	5.5192
	c55043.graph_c0	48.5977	25.7284	37.378	20.537	12.6344	8.9521	22.0681	17.4339	54.0211	22.4404
	c55455.graph_c0	19.0963	6.5038	13.4122	7.4773	11.0463	7.4854	25.9905	13.5709	30.1904	20.2964
	c55687.graph_c0	20.3298	11.8264	13.0325	15.2076	5.643	3.7559	10.8442	4.0881	13.2896	8.643
	c55723.graph_c1	18.9897	10.5823	12.2107	6.598	6.5023	8.2887	18.792	14.7895	24.126	13.9518
	c55865.graph_c0	7.6347	0.9891	2.7954	0.6965	0.1809	0.1062	0.2607	0.1787	0.1478	0.2969
	c56172.graph_c0	91.8634	53.8421	70.608	43.1775	52.2478	34.0587	99.7865	34.9588	116.534	64.3863
	c56452.graph_c0	48.449	25.7579	32.0601	27.8937	26.5744	26.3993	39.5566	14.3725	38.5917	37.4501
	c56549.graph_c0	45.3112	23.1821	41.9811	23.7313	27.2583	28.3132	23.0022	20.0838	29.3127	36.2667
	c56880.graph_c0	11.6484	5.2465	24.2325	16.3316	16.9746	16.6415	6.0022	11.269	9.9455	20.403
	c57256.graph_c2	13.1633	3.5702	11.1211	8.6795	3.8092	1.5979	4.4445	1.6128	2.4446	0
	c57319.graph_c0	8.7364	4.2268	4.1887	3.7899	1.7647	1.678	2.3416	1.2453	4.3242	2.0226
	c57639.graph_c0	5.2774	2.3718	10.2877	10.3392	17.8129	15.441	42.1262	21.2339	64.1028	103.839
	c57748.graph_c0	7.636	1.6477	4.5066	3.06	5.6797	1.9061	5.346	2.7483	3.787	2.4094
	c57748.graph_c1	7.0252	1.7222	5.4954	3.0799	4.375	2.3638	6.726	5.7051	5.7174	2.7761
	c57775.graph_c0	1.1073	0	0.3351	0	0.9412	0.4738	0.646	1.1291	0	0.2207
	c57981.graph_c0	64.1565	35.8053	104.04	79.7207	72.6723	53.088	41.5929	49.0773	63.4474	45.7714
	c58014.graph_c0	65.4534	30.3914	79.2392	42.1931	40.1016	40.4765	24.2426	13.6784	17.173	35.008
	c58020.graph_c0	35.0414	16.8887	31.675	17.9604	10.5281	9.6262	9.6314	13.5147	10.8133	4.552
	c58070.graph_c0	3.7048	2.078	3.2149	1.647	2.7642	2.7056	3.6243	3.0152	3.3396	5.4812
	c58121.graph_c0	20.0303	11.5323	8.0707	8.5784	6.8331	3.7513	9.4916	3.1551	6.2485	1.3814
	c58172.graph_c0	4.2226	0.8281	3.775	4.9983	4.4178	3.4841	4.73	2.3692	6.6497	7.7331
	c58299.graph_c0	67.759	30.8075	44.8187	23.722	17.9136	15.8316	36.0124	25.7722	45.1019	24.2595
	c58336.graph_c0	10.2916	5.5094	8.2407	3.6371	3.7002	8.7847	24.8874	14.155	55.8791	31.3511
	c58345.graph_c0	11.5747	5.03	9.8998	12.6101	3.2858	4.2883	5.9636	2.0198	4.0555	4.6333
	c58456.graph_c0	8.2961	3.3895	9.2708	4.8495	8.0596	6.6347	10.0608	7.1456	23.4062	7.0841
	c58579.graph_c2	6.2565	3.0277	3.5683	1.4115	0.878	2.4591	1.5574	0.6672	1.5997	0.665
	c58660.graph_c0	8.6695	3.3489	5.9429	3.4892	3.3362	2.3768	1.9969	1.6209	2.4569	1.9745
	c58910.graph_c0	148.695	62.4525	328.437	183.428	247.361	182.491	83.0072	91.6459	117.601	145.191
	c59008.graph_c0	8.7739	3.667	9.8905	4.4575	2.9344	3.9391	4.2965	3.5892	3.7664	1.5287
	c59046.graph_c1	3.5345	0.8213	4.3859	9.7968	1.6096	1.2604	0.9279	0.318	0.1753	0.7044
	c59111.graph_c0	97.7816	54.7349	69.4663	44.1122	33.8455	17.7056	27.3284	17.4206	36.7044	15.5579
	c59300.graph_c0	6.5482	3.3682	5.6743	3.462	4.9553	4.4046	13.3833	3.9031	12.0876	9.4506
	c59355.graph_c0	3.4844	1.1897	1.9283	0.7979	0.6045	0.568	0.5227	0.7166	0.5925	0
	c59404.graph_c0	7.9071	4.225	3.5309	1.7203	3.2659	2.7014	3.6243	2.3176	2.893	4.8814
	c59627.graph_c0	57.6795	30.1843	41.2661	32.5803	20.0128	39.6728	59.599	50.9193	317.853	327.74
	c59629.graph_c0	37.4825	21.1369	29.0413	19.431	18.7882	12.8314	27.6562	14.734	20.6932	10.4257
	c59729.graph_c0	38.3692	16.3036	22.0792	25.7388	27.0997	59.6983	68.9669	99.8843	74.7154	140.202
	c59813.graph_c0	19.1644	9.0653	13.4128	8.9631	10.6119	9.1814	12.6547	7.6287	12.1889	8.5518
	c59957.graph_c0	19.2984	9.9375	15.6493	8.7385	5.9741	5.0761	4.2747	9.1667	14.0676	8.135
	c60032.graph_c0	26.8014	14.9214	11.4148	8.1092	4.7056	3.6847	7.8874	14.0494	25.8792	8.6945
	c60070.graph_c0	5.1625	2.3328	2.5	2.8819	1.3849	0.9672	1.0429	0.8874	1.1311	0.819
	c60095.graph_c0	843.815	482.618	1010.52	539.145	415.034	319.019	334.392	340.971	357.418	360.907
	c60232.graph_c0	6.2819	2.8786	6.2033	7.3054	3.3506	4.0761	6.5539	11.999	5.8644	3.7311
	c60383.graph_c0	3.3253	1.9101	2.8388	3.0797	2.369	1.3491	0.5288	1.7257	0.7623	1.1257
	c60820.graph_c1	5.7861	1.0244	5.0434	3.2977	1.6864	4.4017	2.8806	1.666	1.8365	2.6649
	c60913.graph_c0	27.041	14.1272	47.2262	30.7392	50.6745	42.9405	18.8512	15.6945	15.3601	14.03
	c60931.graph_c0	175.74	71.2371	150.513	105.674	67.0623	40.9334	34.678	30.9037	36.3198	37.8436
	c61018.graph_c5	13.2294	2.1621	2.9568	0	0.4943	1.1612	0.475	0	1.2113	0.5408
	c61226.graph_c0	523.721	254.55	1115.66	865.113	1269.31	839.903	419.098	786.458	749.128	471.371
	c61230.graph_c0	55.1284	20.8188	43.7685	23.8724	14.6792	8.2494	16.4394	6.1821	12.5334	9.7594
	c61813.graph_c0	18.3555	8.6205	6.3624	3.0972	0.8447	0.3307	0.8116	0.649	0.7666	0.5134
	c62029.graph_c0	67.9918	25.4794	128.292	87.0629	100.478	59.4331	22.2511	25.9214	51.3959	62.1521
	c62042.graph_c0	153.737	90.7289	99.4775	90.4155	68.4113	81.1661	103.106	82.911	91.0343	89.1222
	c62175.graph_c0	118.088	67.4106	79.1029	49.5179	45.9647	30.5288	50.1076	31.3649	46.8903	24.7545
	c62205.graph_c0	54.2939	29.3016	32.5848	21.4077	22.9051	28.7207	38.1674	34.0161	7.1736	1.6924
	c62562.graph_c0	11.6103	5.0016	9.5086	10.5204	8.9664	12.1496	13.6598	10.1674	21.5462	7.8476
	c62803.graph_c0	204.048	101.741	145.56	97.6478	59.5997	39.7597	38.1439	69.844	24.6266	19.4238
	c62938.graph_c0	59.8204	34.2866	67.4179	37.979	23.557	18.3966	17.5779	16.0054	16.1852	11.4812
	c63093.graph_c0	77.3357	38.8294	78.7179	61.5767	32.8377	17.434	9.8146	8.4748	11.0153	7.2462
	c63183.graph_c0	81.713	47.3259	55.355	32.8229	29.7339	30.1716	86.7924	47.3119	141.205	86.8101
	c63260.graph_c0	66.4897	31.9276	49.4525	34.8307	19.2389	14.1377	17.1455	13.8461	17.1185	13.0973
	c63272.graph_c0	1317.51	755.903	1445.92	943.217	777.962	481.973	552.472	458.576	474.242	369.615
	c63412.graph_c1	55.1242	24.2585	30.0013	17.0677	15.0472	17.8708	23.1525	11.2234	13.9874	12.1724
	c63448.graph_c0	7.7101	2.1805	1.988	1.4445	0.535	1.1997	0.4673	0.4325	2.7412	1.1707
	c63582.graph_c0	179.754	103.134	138.752	91.5223	85.1886	68.7497	123.49	77.3227	106.456	128.815
	c63638.graph_c0	6.8222	1.9693	1.8673	0.8321	1.1527	0.9308	1.9036	1.7793	3.4129	2.0098
	c63728.graph_c0	9.5611	5.1414	70.1107	54.9579	25.0101	42.7937	24.2253	52.5787	15.7627	25.7207
	c63737.graph_c2	176.477	83.2333	141.622	139.591	86.4081	52.9638	46.6923	32.1126	45.5463	49.2121
	c63790.graph_c1	717.819	400.094	677.218	378.355	517.812	280.786	252.303	135.337	177.92	122.216
	c63845.graph_c0	573.66	281.525	1199.71	778.987	810.384	730.635	368.807	635.838	592.572	480.938
	c63921.graph_c0	86.6061	42.0409	57.1655	33.9641	18.4669	26.0984	44.0598	29.0727	44.3631	77.2839
	c63929.graph_c2	57.0276	28.6583	156.121	113.391	107.237	78.7138	41.5774	50.5026	65.8111	49.043
	c63933.graph_c0	951.124	436.753	1046.4	656.317	392.994	296.981	229.268	302.625	254.99	167.055
	c63940.graph_c3	6.824	1.8867	5.5678	6.4432	9.8534	22.5071	17.0594	11.2146	7.3434	5.6135
	c64033.graph_c0	79.07	45.9407	91.6487	58.0263	43.0179	35.7976	31.8767	25.6084	31.4377	24.6808
	c64104.graph_c1	9059.77	4624.88	7231.16	3855.55	2722.61	1405.48	1132.09	748.356	1024.16	660.311
	c64129.graph_c2	140.939	69.1097	131.744	70.7748	68.3531	59.1477	78.8029	96.8719	89.7436	46.7301
	c64139.graph_c0	1403.45	367.214	2301.69	1416.67	2086.08	1498.54	450.542	1361.91	921.654	940.651
	c64210.graph_c3	93.0054	38.202	92.992	61.1477	47.5009	36.589	56.556	22.2731	21.367	17.8873
	c64252.graph_c0	2.4058	0.9212	1.3276	1.3154	0.7338	0.9257	1.2012	0.9129	1.8647	1.3083
	c64305.graph_c0	444.544	256.135	454.676	275.902	239.851	214.199	234.819	293.037	180.125	168.846
	c64425.graph_c0	17.1047	9.7099	9.1156	6.7699	14.4192	26.5922	37.0871	34.6567	348.366	181.461
	c64940.graph_c0	12.3233	6.0631	9.4224	6.238	4.5368	7.9932	4.117	11.2048	4.0144	3.5847
	c65121.graph_c0	11.2683	4.4028	13.7984	9.4119	7.8014	12.1192	24.5436	12.5551	19.0134	14.7297
	c65187.graph_c0	39.2248	15.0468	14.7735	6.9862	7.4097	1.865	8.1368	0	4.7552	3.4742
	c65409.graph_c0	48.1315	15.1301	15.6969	9.4472	3.34	0.5604	2.2923	0.4714	0	0
	c65423.graph_c0	30.8936	9.4173	25.2372	13.2056	14.6151	15.3272	30.0924	43.3152	30.6962	6.8526
	c65439.graph_c0	6.0636	0.8402	4.3406	1.1269	3.8418	1.805	4.6759	1.2651	24.6853	12.329
	c65668.graph_c0	8.5242	1.3931	14.6062	14.715	9.2369	5.6117	3.3665	2.8319	5.7234	4.53
	c66399.graph_c0	7.3494	3.253	5.9315	2.6179	3.9666	2.9119	5.0501	1.4695	2.9969	2.4953
	c66602.graph_c0	4.9035	1.9809	3.2106	1.1071	1.0064	1.4974	5.2865	1.1931	12.3305	11.084
	c67723.graph_c0	6.1984	1.8075	1.0594	0.1299	0.1181	0.1387	1.8152	0	0.868	1.6793
	c22951.graph_c0	7.1086	6.735	14.1041	6.8573	4.1809	6.9277	6.6716	12.1698	6.4334	4.9007
	c22993.graph_c0	18.5021	6.142	16.2393	2.4715	5.6171	3.2989	7.0165	1.6648	8.2584	3.6872
	c23024.graph_c0	12.5305	8.179	19.0078	6.6146	5.8667	4.1345	4.3687	1.4489	2.5157	4.4928
	c23461.graph_c0	2.9075	0.9266	7.0398	0.3107	1.4123	1.6589	1.357	2.2324	2.0764	0.9271
	c23808.graph_c0	9.6692	11.6309	82.7661	23.7047	0	0.3245	0.1327	0.4094	0.1128	0.4534
	c24481.graph_c0	14.2393	9.7535	10.0981	4.1576	7.5593	4.3507	6.2466	3.1365	5.8656	4.714
	c24673.graph_c0	3.1702	4.4453	3.93	0.542	1.2319	0.5788	0.947	0	0.4025	0
	c25045.graph_c0	92.4566	97.6379	89.1753	44.2025	139.776	148.298	324.929	89.6224	101.227	55.9217
	c25162.graph_c0	153.675	115.476	127.221	59.6188	69.8029	40.8978	124.199	36.3453	108.393	44.9213
	c25283.graph_c0	54.4871	95.8355	232.882	45.0542	0	0	0.1668	0	0	0
	c25387.graph_c0	76.5211	49.5357	47.0871	21.975	16.1157	10.5549	28.8292	12.6927	43.978	24.456
	c26058.graph_c0	11.9177	15.6358	12.048	4.9217	6.8269	10.4026	13.4296	26.6583	11.6796	9.1846
	c26496.graph_c0	44.6293	28.3438	19.0043	9.3339	4.0684	2.4576	1.787	0.3445	0.7595	0.5087
	c26685.graph_c0	4.647	4.3669	7.6164	2.483	7.9873	5.7106	25.193	5.6607	22.4791	8.4534
	c27089.graph_c0	82.5026	130.346	94.5546	22.902	55.1126	76.8812	123.432	135.914	163.388	298.644
	c27450.graph_c0	7.8356	5.8924	11.6309	5.9851	7.8478	6.944	24.2053	10.0787	149.864	68.4277
	c27700.graph_c0	243.437	250.498	17.8451	5.1507	2.5487	6.7532	13.384	3.2792	238.823	140.716
	c27925.graph_c0	194.04	251.248	26.4126	2.4501	0.5862	0.1377	0	0.1158	0.5745	0.2565
	c28133.graph_c1	14.9083	12.6889	12.3634	6.1875	6.7767	4.9943	6.8093	4.3319	9.7316	6.7355
	c28329.graph_c0	100.734	133.85	18.4633	2.4109	1.863	1.2872	3.8961	1.5157	3.1329	1.7984
	c28375.graph_c0	17.7228	12.5511	17.6549	7.4855	7.953	6.356	11.9746	19.6015	13.8623	3.857
	c28716.graph_c0	62.5133	51.7869	22.6437	9.7459	7.2492	8.0416	11.609	9.3099	11.1183	5.1991
	c29362.graph_c0	43.1917	33.1094	44.5444	20.7079	21.7743	20.6469	39.1744	20.2786	32.4203	14.8265
	c30689.graph_c1	3.2958	4.3569	2.057	0.2348	0.925	0.4179	2.3245	2.3899	2.2084	0.3114
	c34126.graph_c0	17.2395	12.4563	8.649	3.8173	5.281	3.3673	5.8716	1.7142	4.868	4.2919
	c35666.graph_c0	22.8016	31.4719	4.5068	0.4973	0.7535	0.354	3.1855	0.4466	2.7078	0.8243
	c37872.graph_c1	0.4084	0.4338	20.9624	4.3641	3.174	0.466	1.1436	0.3919	0.6481	0.434
	c38543.graph_c0	5.1507	1.4273	5.856	0.7179	1.3054	0.5111	0.6271	0.4299	0	0.476
	c41878.graph_c0	8.5508	10.6296	10.9245	3.4347	15.6717	20.4835	35.8342	19.9056	28.0068	13.5357
	c44104.graph_c0	30.4726	19.8831	21.3331	8.1715	9.6463	8.0745	12.0387	3.9433	6.7922	4.4882
	c44571.graph_c0	13.0821	6.6095	13.288	3.7507	1.5499	1.0923	1.3403	1.5312	1.0128	0.8478
	c46378.graph_c0	3.7227	1.9114	7.8117	1.7239	1.2055	1.062	4.7492	1.191	17.8715	8.243
	c46383.graph_c1	12.3413	7.7021	9.2632	3.1322	3.2971	1.5843	4.8961	3.5534	5.3861	0.8198
	c46916.graph_c0	71.1358	42.4133	52.7915	27.6011	31.4177	30.0254	26.2701	15.5447	18.1893	13.6687
	c46917.graph_c0	5.7252	13.1194	8.1589	3.4961	12.1571	6.4397	4.1992	4.7098	1.8821	2.6948
	c47014.graph_c0	28.5709	20.3363	17.5576	7.4392	12.8216	9.2676	8.9352	2.2271	6.6748	6.9365
	c47298.graph_c0	234.427	159.609	237.673	121.119	124.518	68.0223	173.898	120.984	545.632	205.615
	c47584.graph_c0	0.8151	1.7318	18.7493	6.0975	0	0	0.0951	0	0	0
	c48002.graph_c0	2.0269	1.2919	3.1408	0.4332	0.3938	0.6939	0.1892	0.1945	0.2412	0.2154
	c48077.graph_c0	64.8895	42.8141	41.3997	17.8749	19.5002	10.9068	55.0212	13.9132	65.1002	20.2614
	c48114.graph_c0	9.7329	7.0464	3.4823	0.6625	1.2045	3.4663	7.6388	3.6294	92.7762	70.1064
	c48246.graph_c0	17.844	14.2698	48.9327	25.6391	31.7492	26.2338	22.4588	33.5461	38.9248	29.407
	c48816.graph_c0	23.1272	17.0725	17.5266	8.2382	7.8702	7.3058	15.0633	5.0788	11.5605	13.3319
	c48949.graph_c0	31.6951	23.8921	38.1039	18.2166	15.3015	12.6474	30.2522	20.8395	28.9562	13.8468
	c49536.graph_c0	46.07	41.1634	50.4723	19.1617	5.089	4.1382	7.5228	3.6095	11.9369	4.3541
	c49843.graph_c0	2.8862	1.4494	2.0329	0.3365	0.102	0.2395	0.098	0.2015	3.1231	1.004
	c49968.graph_c1	3.1176	0.4731	6.9014	0.238	0.8654	0.7623	0.2079	0.4274	0	0.4734
	c50189.graph_c0	59.9272	75.6772	62.6291	32.0201	39.6545	43.437	61.6489	48.712	42.4577	51.3448
	c50212.graph_c0	26.3454	34.4745	32.3136	15.3919	16.9155	19.2443	16.2534	14.6111	12.7312	11.6268
	c50285.graph_c0	33.8743	32.075	21.0185	6.5542	10.9085	6.891	13.2121	3.9846	14.9746	18.5532
	c50295.graph_c0	88.5627	82.3262	9.6228	1.4922	2.661	7.109	7.5703	5.7731	256.681	115.478
	c50369.graph_c0	137.545	158.092	21.7714	10.9119	6.8108	5.0433	6.5442	5.2657	2.721	2.2678
	c51473.graph_c0	16.3098	11.1019	7.898	3.0459	1.6153	1.2648	0.6652	0.6839	1.0052	1.683
	c51567.graph_c0	10.0043	15.1022	5.992	1.5474	1.7904	0.4506	1.7203	1.0107	5.1182	2.0986
	c51691.graph_c0	13.0992	19.5216	9.4841	1.6988	4.6332	7.0384	14.8989	7.6897	16.6005	5.7447
	c51809.graph_c1	16.6315	7.64	16.1075	1.4411	3.0568	0.5129	0.4196	0	0.3567	0
	c51957.graph_c0	149.47	118.848	141.307	66.3682	109.557	76.9722	117.474	52.6188	85.5937	65.0614
	c51971.graph_c0	24.5923	14.9711	13.4661	3.841	9.0971	8.9583	30.7262	9.5318	73.028	62.2283
	c52042.graph_c0	14.4022	13.8612	9.5054	4.8623	4.3838	4.0335	11.9699	3.1399	6.3855	1.9984
	c52127.graph_c0	4.3659	1.3251	8.2554	1.333	2.2217	1.1862	1.7466	0	1.3198	1.5468
	c52152.graph_c0	51.6894	31.8016	39.6683	16.9871	11.8032	6.4337	9.5415	3.945	16.2794	8.6988
	c52631.graph_c0	12.2687	16.7964	6.8625	0.4908	6.0552	6.4384	19.7817	4.4707	10.8286	7.0429
	c52688.graph_c0	2.6743	0.7305	2.146	0.0817	0.5196	0.0872	0.5706	0.0733	0.5457	0.4061
	c52801.graph_c0	25.7207	42.7228	52.9912	26.4865	34.5285	16.5427	40.38	27.6029	29.13	31.3135
	c53255.graph_c0	6.7284	6.4398	4.3228	1.4238	1.618	2.2045	1.679	3.7723	13.4798	7.3637
	c53634.graph_c0	2.6794	1.8501	7.0063	2.7917	2.7982	2.5224	5.1273	2.1215	6.4846	6.7634
	c53652.graph_c1	15.1761	9.6154	10.4238	5.438	4.2437	3.4429	5.5909	3.0687	2.9659	4.7863
	c53791.graph_c1	3.2793	0.6967	3.0171	0	0.1593	0	0	0	0	0
	c53812.graph_c0	29.0945	19.9474	18.1863	6.7418	10.7437	8.554	31.8011	23.8633	52.8874	18.5381
	c54000.graph_c0	10.1833	6.4104	5.1139	0.8061	1.0992	2.1519	3.8728	2.1719	1.3468	0.6013
	c54342.graph_c0	1.6494	3.302	19.2916	9.0162	4.6222	4.9224	13.5607	7.5496	4.6814	1.1462
	c54347.graph_c2	1.1051	1.5653	3.5678	0.6561	0.5368	1.121	1.6048	3.2999	2.1436	2.7407
	c54439.graph_c0	30.9425	25.3687	23.4363	11.2764	14.645	14.8477	24.8108	10.2037	28.5194	17.8772
	c54532.graph_c0	6.9029	5.6015	5.5248	2.3565	3.8188	6.4	13.4245	15.2746	18.3726	22.6218
	c54569.graph_c0	48.7691	33.1223	37.7028	19.8476	20.0152	14.5968	33.2969	26.0888	36.5514	17.5177
	c54610.graph_c0	17.0398	16.1199	9.1957	2.446	4.0356	5.6107	28.6471	12.8554	73.1893	43.6099
	c54791.graph_c1	18.1997	6.8472	30.4788	4.0518	12.5241	10.3838	7.4327	3.639	4.8139	2.0149
	c54822.graph_c0	2.3749	1.5767	8.0502	1.2689	1.442	0.6775	2.494	2.5642	5.6534	3.4707
	c54855.graph_c0	29.3335	18.5851	13.4945	5.3737	9.1599	5.8577	35.7924	12.6688	22.2788	10.0212
	c54934.graph_c0	112.253	72.3319	33.7397	13.9136	11.8797	13.0501	17.8202	8.5276	55.9851	36.1851
	c54980.graph_c0	1401.09	907.321	837.723	431.188	363.346	216.933	334.278	96.5951	648.37	557.13
	c54984.graph_c0	19.8266	19.3064	14.8587	5.465	3.8982	3.0525	6.3161	12.2327	13.3602	7.1915
	c55149.graph_c3	4.2223	2.5847	3.4655	0.6883	0.6952	1.2249	1.8705	1.6484	3.1801	2.3579
	c55559.graph_c1	54.6894	34.6518	42.7481	17.9984	56.5162	63.4	34.7872	11.148	28.1116	20.1642
	c55625.graph_c0	21.3144	13.375	15.504	5.2859	5.2423	7.2863	24.9336	14.0693	144.44	93.1969
	c55660.graph_c0	22.5247	16.5082	16.4036	6.1576	13.4011	19.7255	65.5238	44.9122	203.952	105.04
	c56112.graph_c0	34.3113	31.3598	34.4172	16.1903	28.6798	37.7543	51.163	30.2575	41.635	36.8229
	c56327.graph_c0	29.0283	17.693	15.5778	5.2888	8.4141	8.0367	30.5621	8.6777	34.4379	12.0882
	c56333.graph_c0	40.0732	42.282	83.839	36.7575	80.2258	48.6577	39.6784	19.7815	43.4345	23.6302
	c56769.graph_c0	7.0069	4.1728	5.7579	1.4749	0.8251	1.5749	2.4776	0.5095	1.0952	1.6926
	c56769.graph_c1	6.1996	4.4112	3.5119	0.875	1.0228	0.9343	2.8936	1.2349	2.0884	1.9892
	c56842.graph_c0	41.7176	30.08	26.4756	9.8487	10.9432	9.8053	23.1078	8.717	29.5349	19.8274
	c56868.graph_c0	164.325	104.408	44.9302	17.4662	19.9953	15.8875	32.3123	13.7852	183.58	161.55
	c57085.graph_c0	4.2799	1.9585	2.3595	0.3518	0.064	0	0.0615	0.0632	0.0522	0.21
	c57136.graph_c0	17.5211	11.3869	12.8993	5.5943	7.127	6.9083	13.4634	5.2977	16.955	9.6897
	c57255.graph_c0	153.771	195.124	27.9292	14.6428	14.878	19.417	46.1475	45.0398	81.3693	32.2683
	c57350.graph_c0	86.2462	58.4821	37.9485	14.3863	13.9825	11.053	19.2588	10.8721	170.919	97.8902
	c57565.graph_c0	20.4301	24.2029	18.9658	9.3567	19.2076	14.181	33.572	11.2948	16.2114	13.5088
	c57642.graph_c0	11.4162	7.2005	5.6146	1.4297	2.0795	1.0177	1.8316	0.856	1.4862	0.3792
	c57793.graph_c1	5.821	5.9524	13.7516	6.1624	4.3867	5.3387	4.215	4.6991	3.7556	4.0475
	c57804.graph_c1	2.4447	2.4134	1.148	0.2639	0.5518	0.8172	0.5763	0.9717	0.4899	0.2362
	c58277.graph_c0	50.6614	34.6585	35.0467	17.0274	17.2942	20.7129	28.1677	13.7241	26.0282	24.0691
	c58372.graph_c0	20.1011	13.2984	16.4614	5.6013	6.6742	7.1425	14.6311	5.8609	10.4989	12.1155
	c58440.graph_c1	74.5849	44.366	97.2451	42.0103	67.6241	45.9291	41.4778	51.2298	49.1671	38.3329
	c58735.graph_c1	17.9826	12.0276	18.0611	5.2194	7.5488	2.0267	10.1547	5.3268	10.9222	8.2586
	c58823.graph_c0	36.1146	26.7269	28.9142	11.8353	12.8646	12.3631	26.6326	6.3545	48.5261	49.5158
	c58848.graph_c0	27.0208	21.7072	24.4521	11.5501	15.9145	10.1172	26.7209	17.0998	33.3678	12.2953
	c59010.graph_c0	169.344	105.963	157.668	68.3651	60.799	40.6476	105.049	72.1359	109.587	56.489
	c59132.graph_c0	37.3547	27.4503	30.2222	13.3528	12.5204	12.5413	22.7783	28.882	23.2042	16.4094
	c59386.graph_c0	36.6313	28.0834	25.827	11.6328	19.2485	13.3418	37.4204	15.6991	58.2258	82.1522
	c59481.graph_c1	12.9349	12.573	24.3179	9.7572	13.3876	9.4541	12.8636	8.6819	24.0162	14.287
	c59481.graph_c5	0.9152	0	1.3296	0	0.3705	0	0	0	0	0
	c59501.graph_c0	23.8205	20.7569	28.4287	14.9061	14.8526	18.3094	22.5078	14.3096	22.6913	15.7848
	c59617.graph_c2	16.8694	13.2891	14.5022	6.9881	3.4066	4.7583	14.3317	9.9144	13.5364	3.324
	c59786.graph_c0	3.1041	5.258	1.8688	0.1793	0.652	2.1061	3.0542	1.5298	1.1317	1.1592
	c59962.graph_c0	65.877	45.7705	44.3129	17.2898	13.2957	17.6019	19.3254	19.8137	53.9304	38.2753
	c59962.graph_c1	11.0859	5.6526	6.7283	1.8955	1.8668	3.2047	5.2432	7.235	21.4639	9.5832
	c59978.graph_c1	34.8379	27.1822	27.1961	12.7253	8.5016	7.8369	17.7854	14.1929	22.8097	11.95
	c60261.graph_c0	60.6365	46.1843	57.904	28.7056	44.1814	51.6174	76.9798	48.0118	160.321	115.296
	c60296.graph_c0	24.9697	20.6305	13.5764	5.2275	8.7953	15.4961	16.9022	32.3735	13.0353	18.5463
	c60454.graph_c0	15.14	10.2874	9.5112	3.2067	2.3852	2.9572	3.3104	3.9272	3.6799	2.8994
	c60577.graph_c0	28.8799	19.3663	19.5622	8.2876	7.0283	6.274	8.8062	3.4994	31.5502	27.9884
	c60646.graph_c0	8.3457	6.0813	5.344	2.0638	3.7524	3.3056	2.6398	0.7944	5.5278	8.0639
	c60719.graph_c0	16.5767	17.3565	22.4302	10.7643	10.9417	7.6025	8.8106	3.8822	5.0979	4.3836
	c60809.graph_c1	25.602	17.5848	15.3053	6.9512	6.0358	3.8064	11.0542	10.525	9.7606	5.2295
	c60904.graph_c0	1.3838	1.89	3.191	0.5634	0.1921	0.7519	0.0615	0.6324	1.7778	1.7509
	c60995.graph_c2	56.3989	34.8976	25.3603	12.7612	10.0172	8.5371	9.4908	2.9918	24.85	16.9228
	c61396.graph_c2	28.8935	25.4282	22.7746	11.0434	10.347	11.5516	23.6246	16.3955	33.9723	19.8378
	c62187.graph_c0	35.9932	26.4825	43.8598	22.8574	35.9706	26.0907	26.7138	15.5734	32.4236	30.4161
	c62187.graph_c1	48.1512	30.4103	51.2864	23.803	49.1875	30.3238	39.4877	29.1854	39.8067	36.4788
	c62491.graph_c1	49.3679	34.6367	75.7886	32.9297	39.0827	28.2979	22.849	31.3376	25.3992	19.0847
	c62568.graph_c0	39.7396	26.5369	32.0178	14.1446	11.9232	15.281	21.7529	28.4784	24.4577	13.6718
	c62652.graph_c0	26.4128	18.5309	20.9482	10.8242	9.7037	5.1771	10.9326	3.8818	10.9119	2.9904
	c62852.graph_c0	84.7641	54.4981	69.9278	27.7426	30.8099	20.8572	52.0705	53.082	41.4024	15.2087
	c63229.graph_c0	26.9403	22.5788	17.3824	8.0213	6.4619	5.0883	8.2902	4.5649	5.4549	1.9747
	c63255.graph_c2	7.2528	3.0818	8.078	1.7439	2.1138	0.6207	1.0156	0.174	1.2949	0.3854
	c63366.graph_c3	78.3171	55.1219	66.0416	32.9822	28.1103	30.7063	31.4217	26.4744	15.6128	12.7114
	c63570.graph_c0	20.9299	12.4126	12.5603	4.5282	10.6033	5.7144	12.9451	4.5597	9.6795	3.2754
	c63981.graph_c0	11.5009	8.7964	10.9158	3.1955	6.0335	1.3124	6.4415	0.6623	8.761	1.4668
	c64008.graph_c2	7.3451	4.6768	10.568	5.0025	3.3026	4.5023	6.2738	9.1354	6.3944	5.627
	c64049.graph_c0	1133.1	1122.71	614.667	289.891	325.789	401.084	811.258	611.115	4853.31	2456.39
	c64271.graph_c0	4.3384	2.7311	6.0173	2.3467	3.4343	5.0728	4.4498	1.4394	3.2301	2.8464
	c64299.graph_c0	141.041	160.321	39.0436	18.8098	24.8227	53.9064	95.1928	47.6283	541.472	354.969
	c64326.graph_c0	85.3444	55.486	49.9096	25.6661	29.2232	25.8101	59.4238	21.0369	54.9542	37.919
	c64331.graph_c0	129.187	185.314	35.3656	16.3959	18.483	30.6385	43.826	24.1496	662.424	208.405
	c64525.graph_c0	77.5579	52.2223	57.4405	21.6903	32.6536	22.7362	88.912	23.0548	103.507	69.8646
	c64585.graph_c0	76.2118	122.484	42.9455	22.5131	40.0059	21.5881	32.8691	15.7516	18.2324	9.9587
	c64956.graph_c0	37.8012	62.0431	25.4544	5.5479	15.2885	9.8118	31.0461	9.6539	15.5771	16.0363
	c65019.graph_c0	38.8424	26.5705	25.1175	12.9356	15.3427	16.3581	23.1821	21.0658	25.1105	13.0868
	c65128.graph_c0	19.666	11.9245	12.2201	3.0222	4.2269	5.0641	13.7277	4.3846	22.6481	24.694
	c65167.graph_c0	24.0767	19.3286	11.0361	4.8119	11.1596	9.7522	21.2741	5.1154	12.3964	12.5019
	c65172.graph_c0	18.8312	15.1883	20.8723	9.9128	11.9253	9.3116	19.4666	13.3207	19.9236	8.3765
	c65930.graph_c0	10.693	7.8093	5.89	2.3568	1.8179	4.3469	3.556	2.6298	7.8486	8.95
	c65962.graph_c0	8.9049	16.3796	5.7303	1.5328	3.3676	4.842	10.042	5.5065	5.2166	8.3212
	c65972.graph_c0	2.5773	3.5711	23.3336	9.6997	6.9674	6.3935	6.2763	8.7114	6.4022	4.0494
	c66052.graph_c0	14.7775	22.0143	4.1496	0.841	2.2087	3.8914	5.7953	1.5106	4.51	7.4349
	c66192.graph_c0	1.2626	0.6706	39.7416	7.0836	5.2131	1.4407	4.1251	0	2.7552	1.6774
	c66202.graph_c0	4.7294	6.5463	62.0431	21.441	0.1392	0.8177	0.6689	1.9256	0.4549	0.457
	c66254.graph_c0	10.6089	5.2898	19.7106	6.7097	5.6791	4.9411	7.8821	3.1169	1.8898	2.5313
	c66380.graph_c0	9.0645	3.2097	9.9494	1.9373	3.5225	2.0687	4.2307	1.4499	5.5144	2.8903
	c67407.graph_c0	9.7996	11.6129	3.7963	0.8843	0.2962	0.1988	0.6098	0.418	0.3456	0.2315
	c67484.graph_c0	0.8554	1.0904	4.8049	0.3656	0.9972	0.7809	2.5551	0.4926	3.258	0.7273
	c6841.graph_c0	1.953	0.389	5.2015	0.5218	0.3557	0	0.1139	0.2343	0.0969	0
	c7766.graph_c0	0.2053	0.3272	7.4077	0.7131	0	0.41	0	0.5912	0.1222	0.1091
	c10429.graph_c0	0	0	0	1.5889	7.8002	0	0	0	0	0
	c10910.graph_c0	0	0	0	2.1653	3.4995	0	0	0	0	0
	c12937.graph_c0	0	0	0	0.2835	5.1545	0	0	0	0	0
	c15848.graph_c0	0	0	0	0	5.1825	0.9511	0	0.48	0	0
	c17474.graph_c0	0	0	0.1822	0	3.8388	0	0	0	0	0
	c20138.graph_c0	0	0	0	0.7109	1.5349	0	0.6986	0.9577	0	0
	c20711.graph_c0	0	0	0.4759	0.175	2.5462	0	0.1529	0.3144	0	0
	c2085.graph_c0	0	0	0.8836	2.4373	7.8291	0	0	0	0	0
	c2256.graph_c0	0.1794	0.3812	2.2588	1.9172	6.1001	0.2047	0.3349	0.5165	0.1424	0
	c22588.graph_c0	0.3263	0.4621	8.5314	13.5973	6.3392	0.7446	1.0152	0.2088	1.2081	1.0403
	c22809.graph_c0	0	0	0.1388	0	46.7812	21.096	0	0.1375	0	0
	c23490.graph_c0	5.0064	4.5996	3.1451	4.7716	6.3097	1.0808	5.3049	1.9479	3.9726	4.3144
	c23534.graph_c0	0.8382	0	17.2507	29.1113	21.1722	7.1736	0	0	0.1663	0
	c23938.graph_c0	7.3037	2.9714	3.311	3.3213	6.4917	1.5959	3.7716	0.4474	3.576	2.8078
	c24500.graph_c0	15.8591	18.0856	22.8886	29.5752	27.2646	13.3065	8.0552	4.8498	4.6883	9.5021
	c24712.graph_c0	5.1987	8.6289	17.0977	20.7752	1.1048	0	0	0	0	0
	c24749.graph_c0	8.4823	6.1817	9.3613	9.8022	17.9184	5.2897	8.6546	2.0826	4.6176	6.9188
	c24799.graph_c0	21.5413	26.6015	482.448	329.662	133.063	45.6791	13.1542	13.6106	2.4215	1.1448
	c24799.graph_c1	6.81	10.3346	148.634	102.664	40.6409	18.5947	2.7244	1.634	0.193	0.2585
	c24863.graph_c0	0	0.0678	0	0	3.6604	0.0729	0	0	0	0
	c24887.graph_c0	2.4192	5.1398	24.1194	40.3	84.8872	19.6489	2.9225	2.0487	3.5006	3.7813
	c25123.graph_c0	0	0	0	3.7946	9.8563	0	0	0	0	0
	c25207.graph_c0	4.5349	4.7256	46.8065	69.7384	90.1692	31.0979	42.6548	50.1561	332.739	136.839
	c25254.graph_c0	296.795	284.276	176.597	228.044	80.7722	41.1099	16.4184	6.3608	5.1916	4.6057
	c25299.graph_c0	0	0	0.7886	0	11.3918	0	0	0.1563	0	0
	c25328.graph_c0	0	0	1.4906	1.6448	9.6125	1.0036	0.2053	0.211	0	0
	c2545.graph_c0	0	0	0.1788	0.5918	1.7933	0	0	0	0	0.8829
	c25454.graph_c0	1.2792	1.777	1.7154	4.5217	17.3988	1.9089	1.1941	0.85	1.2493	1.5688
	c2549.graph_c0	0	0	0	0.4518	1.6431	0	2.0524	0.7304	0	0.2696
	c25504.graph_c0	416.603	448.249	462.5	407.368	344.158	109.628	167.034	62.8002	891.931	379.938
	c25533.graph_c1	0	0	0	4.0808	10.6659	0	0	0	0	0
	c25560.graph_c0	35.5896	47.2751	279.688	203.69	72.9785	18.8684	17.9677	7.6249	3.4852	1.3044
	c25757.graph_c0	0	0	0.1911	0.4218	14.7633	0	0	0	0	0
	c25860.graph_c0	0	0	3.5822	7.2676	20.2847	0.2723	0.3341	0.1145	0.0947	1.0145
	c26289.graph_c0	11.7534	6.3486	17.5571	7.6638	10.2573	1.8186	35.5181	24.0904	59.9105	27.7368
	c26395.graph_c0	1.4226	0.2519	1.1481	0.2534	5.0674	0.5411	1.1066	0.4551	3.9509	0.504
	c26500.graph_c0	6.8049	7.275	33.4171	65.5403	16.0612	2.3395	3.4611	3.2655	16.7529	15.4387
	c26543.graph_c0	9.1637	6.7718	7.3315	3.1933	7.3543	1.3639	8.926	8.6037	8.5361	2.9642
	c26547.graph_c0	1.7044	2.3279	1.4935	2.3418	14.0353	6.483	8.9401	9.3476	49.6548	33.039
	c27079.graph_c0	4.6659	7.1432	8.2404	10.9988	17.9318	5.4809	7.8784	4.544	6.4248	2.7713
	c27181.graph_c0	64.0738	68.5373	110.213	146.601	40.9312	21.2933	25.3887	24.7155	49.1217	14.5423
	c27222.graph_c0	10.3661	6.0677	4.9173	3.8432	76.8663	14.4842	7.3068	5.076	7.2184	4.497
	c27222.graph_c1	4.1585	1.2993	2.1322	2.8755	33.746	7.5366	2.0551	0.4695	2.5234	1.04
	c27223.graph_c0	2.3594	2.0886	200.703	319.365	210.112	100.512	25.6949	47.9302	4.6804	2.9256
	c27285.graph_c0	7.353	7.0299	4.2728	7.8577	20.3589	6.7124	7.2071	5.6457	9.3355	4.6891
	c27322.graph_c0	0.3543	0.1411	69.133	133.823	31.7055	0.1516	0.1653	0.0425	0.0703	0.0471
	c27392.graph_c0	0	0	0	0.4728	7.7373	0	0	0	0	0
	c27555.graph_c1	7.3964	11.3721	8.86	11.648	34.2262	11.7716	26.709	67.8114	32.5889	9.1025
	c27590.graph_c0	62.1274	52.995	43.6061	40.2903	55.2077	16.8349	16.8832	10.8031	10.3193	10.0471
	c27842.graph_c0	7.8375	11.0847	16.0638	19.1855	22.1784	10.9192	8.6347	3.1925	143.003	94.0037
	c27887.graph_c1	6.5346	12.4949	8.0164	9.3108	38.9368	12.9248	18.7064	5.8535	16.2472	4.6302
	c28223.graph_c0	7.9082	7.2006	3.3666	1.7645	12.1574	5.3549	1.9469	0.5004	2.6204	2.4939
	c28270.graph_c0	2.3796	4.4236	62.224	83.5336	18.2628	1.3577	0	0	0.0944	0.1265
	c28461.graph_c0	111.555	134.363	55.3843	52.5312	49.3985	19.7693	42.8632	10.9498	38.2243	12.5752
	c28544.graph_c0	0	0	0	0.8524	2.0665	0	0.0827	0.0851	0	0
	c28558.graph_c0	1.88	3.6614	38.9956	70.4848	103.651	40.0457	83.2148	34.4334	15.6641	15.3195
	c28621.graph_c0	0.0905	0.1923	0.0877	1.0641	3.6056	0.1033	0.2535	0.7819	0.0718	0
	c28621.graph_c1	11.906	21.5963	7.1252	7.5619	11.403	4.7422	7.0249	3.1262	4.189	2.9248
	c29090.graph_c0	0	0	0.362	0.3995	2.9054	0	0	0	0	0
	c29133.graph_c0	0	0.1003	0.8233	0.2019	6.974	0.4311	0	0	0	0
	c29323.graph_c0	0	0	0	0.4682	1.6174	0	1.3087	0.3364	0	0
	c29579.graph_c0	3.739	4.6566	5.3693	4.2711	7.2648	1.4712	4.092	0.6187	2.4554	0.137
	c29786.graph_c0	0	0.1302	0.1187	0.786	3.3347	0.2798	1.2588	0.2353	0.2918	0
	c29799.graph_c0	0.1849	0	0	0.1976	15.2669	1.0548	0.3452	0	0.2934	0
	c30121.graph_c0	0	0	0.8279	2.2184	1.6608	0.1393	0.171	0	0	0.1947
	c30328.graph_c0	0	0	0.4113	0	7.0146	0	0	0	0	0
	c30825.graph_c0	0.208	0.8839	0.6044	2.6674	14.3477	0.2374	0.5825	0.1996	0.9903	0.4422
	c30945.graph_c0	0	0	0.1894	1.4627	9.6881	0.2231	0	0	0	0
	c30964.graph_c0	0.8934	0.2373	1.5142	4.2963	3.6888	0	0	0.4287	1.5951	0.2374
	c31374.graph_c0	0	0.2584	3.2977	8.3171	5.1983	0	0	0	0	0
	c31841.graph_c0	0	0	0.6653	0	9.7875	0.7838	1.0687	1.5383	1.0901	0.7301
	c32121.graph_c1	0.0748	0	0.1449	0.9591	2.9064	0.5121	0	0.1436	0.0593	0
	c32326.graph_c0	0	0	0	0	4.6239	0.1781	0.5098	0.4493	0	0
	c32351.graph_c0	0.2738	0.5818	0	0.2926	4.7888	0	0	0.7885	0	0
	c32355.graph_c1	0	0	0.1995	0	4.0023	0	0	0	0	0
	c32450.graph_c0	0	0	0.2024	0.2234	6.4985	0	0	0	0	0
	c32679.graph_c0	0	0	1.3292	0	17.6661	0	0	0	0	0
	c32679.graph_c1	0	0	0.2826	0	7.3694	0	0	0	0	0
	c33187.graph_c0	0	0	0	1.1966	3.2634	0	0	0.2149	0	0
	c33248.graph_c0	0	0	11.1052	26.4215	35.5078	0	0	0.3439	0	0
	c3357.graph_c1	0	0.0973	0	0	1.3348	0	0	0	0.2907	0
	c33627.graph_c0	1.1492	2.0716	4.2158	4.5401	7.003	2.9803	2.438	2.5066	5.1397	2.7389
	c33818.graph_c0	0	0	0.7254	0	16.0081	0	0	0	0	0
	c34272.graph_c0	0.0639	0	0	0.2049	7.5747	0.6563	0.0597	0.184	0.1014	0.0679
	c34579.graph_c0	0	0	0	0.1331	2.2994	0	0.814	0.5978	0	0
	c35113.graph_c0	0	0.2457	1.1199	1.9771	5.6169	0	0	0	0	0
	c3518.graph_c0	0	0	0.4402	0	7.5068	0	0	0	0	0.161
	c35383.graph_c0	3.2745	0	2.6835	1.0767	4.4048	0	0	0	0	0
	c3555.graph_c0	0	0	0.206	0.2273	4.7528	0	0	0	0	0
	c35618.graph_c0	0	0	0.4408	2.918	10.6111	0	0	0	0	0
	c35937.graph_c0	0	0	16.6496	36.3514	13.1478	0.8348	0.1707	0	0.1451	0
	c35937.graph_c1	0.7079	0	27.3099	42.1115	15.3594	0.4039	0.4405	0.1132	0	0
	c35937.graph_c2	0.3168	0	10.126	24.3773	12.312	0	0.5915	0	0	0
	c36496.graph_c1	1.4918	1.0895	2.7542	3.8859	6.2048	2.713	1.6102	1.4318	0.6659	0.4459
	c36506.graph_c1	0.4447	0.2362	0.9691	1.1881	5.5084	0.6343	1.4529	1.6005	1.4115	3.0723
	c36612.graph_c0	0	0	0.6014	2.6544	6.435	0.9448	0	0	0	0
	c37606.graph_c0	0	0.193	0.352	0.3884	196.303	92.0626	0	0.3488	0.1442	0.1931
	c37615.graph_c0	3.9298	5.1023	2.5373	2.8664	11.2717	2.7048	4.8912	2.8737	6.7812	3.2486
	c38104.graph_c0	2.7424	2.3306	60.2919	100.595	5.1953	1.0953	2.752	0.7238	1.0337	0.7287
	c38198.graph_c0	0	0	1.3347	0	13.1208	0	0	0	0	0
	c38518.graph_c0	0	0	1.5818	0.8727	14.5447	0	0	0	0	0.2893
	c38583.graph_c0	0	0	1.0213	3.6625	4.6102	0	0	0	0	0
	c38599.graph_c0	0	0	0	0.8148	9.6295	0.29	0.2372	0	0	0
	c38991.graph_c0	0	0	0.3371	1.8596	7.1004	0	0	0	0	0
	c397.graph_c0	0	0	0	0	4.102	0	0	0	0	0
	c3970.graph_c0	0	0.2215	0	0.6685	3.0387	0	0	0	0	0.2216
	c39902.graph_c1	6.1141	10.3253	29.5316	27.3915	27.5671	11.8069	21.8784	15.4225	18.2868	16.0793
	c4034.graph_c0	0	0	0.2026	0	7.1145	0	0	0	0	0
	c40979.graph_c0	0	0	0	1.7071	4.2678	0	0	0	0	0
	c41098.graph_c0	0	0	0.0605	0.0667	1.9414	0.2138	1.9821	0.5994	0.2478	0.3982
	c41129.graph_c0	922.42	654.498	788.765	457.035	408.833	209.293	328.771	95.5672	213.828	175.37
	c41649.graph_c0	0	0	0.2148	1.0665	7.1099	0.1265	0.5175	0.5321	0.5279	0
	c41654.graph_c0	3.9898	6.3575	4.3364	7.485	25.1085	8.3467	7.8212	4.978	5.2414	8.7638
	c41726.graph_c0	0.2645	0.5619	0.7684	0.2826	16.443	2.4142	0	0.2538	0	0.5622
	c41726.graph_c1	0	0	0	0.2406	12.6852	4.1103	0	0	0	1.9142
	c41797.graph_c0	14.8673	21.2286	89.8528	149.901	220.03	88.4605	244.402	127.587	435.963	437.214
	c41862.graph_c1	0	0	0	1.8071	6.7767	0.7236	0	0	0	0
	c41889.graph_c0	30.5075	34.2144	29.0317	27.7169	18.5884	8.3695	7.2436	7.6515	3.1209	2.7115
	c41974.graph_c0	0.1607	0	0.1556	0.1717	5.9325	1.2836	0	0	0	0.1708
	c42217.graph_c0	7.7454	6.5901	171.964	237.288	23.537	9.2153	61.5765	16.9813	78.85	37.2205
	c42336.graph_c0	0	0	0	0	8.1504	0	0.3916	0	0	0
	c42362.graph_c1	0	0	0.1447	1.5963	10.7387	0	0	0	0	0
	c42401.graph_c0	0	0	0	0.6173	2.2448	0	3.3253	2.1253	0	0
	c42442.graph_c1	0	0	0.6986	0.257	5.8401	0.2744	0	0	0	0
	c42558.graph_c0	10.4976	11.8074	15.8483	15.8372	17.3973	5.6371	16.7163	18.0759	12.9848	3.2816
	c42861.graph_c0	0	0.2424	0.4419	2.9259	11.083	2.3432	3.1948	0	1.0863	2.91
	c42879.graph_c0	7.6523	7.3069	3.4141	2.6646	3.0906	1.1283	7.2636	2.228	21.1842	9.1384
	c43035.graph_c0	25.0562	37.887	20.3316	35.7012	90.1316	22.9248	22.9679	13.6487	25.2558	22.7922
	c43035.graph_c1	23.148	32.9455	17.8479	36.985	85.15	20.7723	24.5452	10.569	13.7315	19.109
	c43121.graph_c0	0.443	1.294	2.4668	6.1538	20.1185	8.5929	1.2405	0.5314	0.703	1.2947
	c43199.graph_c0	0	0	1.387	1.295	14.5556	0.2514	0	0.8459	0	0.5854
	c43235.graph_c0	62.1173	78.7876	152.567	200.071	624.592	238.872	94.3997	36.8435	56.1911	91.2414
	c43291.graph_c0	1.3137	2.791	124.684	258.306	37.8617	0	0.4088	0	0	0
	c43291.graph_c1	1.1227	0.9541	62.629	124.052	23.7769	0	0	0	0	0
	c43357.graph_c0	0	0	1.7833	0	20.2735	0	0	0	0	0
	c43382.graph_c0	0	0	0.4237	4.2076	3.6126	0	0	0	0	0.2325
	c43415.graph_c0	0	0	0.5774	0	12.2781	0	0	0	0	0
	c43417.graph_c0	0	0.1648	0	1.6576	15.5213	1.947	0.1448	0.1489	0.3692	0
	c43417.graph_c1	0	0.3667	0	1.8444	16.7679	0.7878	0.3222	0	0	0
	c43423.graph_c0	0	0	0	0	5.4467	0	0	0	0	0
	c43428.graph_c0	10.0076	11.6631	16.9381	15.886	45.7804	20.5111	38.6374	23.3128	44.1773	18.6915
	c43621.graph_c0	9.4003	16.3622	2.7422	8.109	55.2343	27.3981	56.3499	13.2612	32.0834	34.9085
	c43669.graph_c0	0.2045	0	0.3961	2.8409	8.1454	1.8668	0	0	0	0
	c43791.graph_c0	0.1458	0	0.8471	2.0252	4.532	0.8317	0	0	0	0
	c43949.graph_c0	0	0	0.3646	2.6821	9.2658	1.5752	0	0	0	0
	c44498.graph_c2	1.7478	0	0.1881	0	3.5846	0	0	0	0	0
	c44532.graph_c0	2.1336	4.3586	3.0201	9.6462	10.6828	1.6855	1.8384	1.4176	0.6512	1.3955
	c44605.graph_c1	3.6069	3.8316	3.2878	6.1219	13.3982	4.358	5.3476	4.4799	2.6938	2.9316
	c44768.graph_c0	0	0	0.2329	2.0557	30.1349	0.2744	0	0	0	0
	c44834.graph_c1	0	0	0.2097	0	3.9964	0	0.4042	0	0	0
	c44880.graph_c1	0.3334	0.1771	0.1615	1.0689	18.1387	0	0.1556	0.16	0.926	0
	c44942.graph_c0	0	0	0.4574	0.6729	2.7528	0	0	0	0	0
	c45004.graph_c0	64.2257	50.1662	64.4141	49.2307	36.3745	18.0485	27.0816	13.5296	19.6203	13.8742
	c45036.graph_c0	0	0	0	0	2.7493	0	0	0	0	0
	c45412.graph_c0	0	0	0	0.547	2.1133	0	0	0.1228	0	0
	c45596.graph_c0	1.937	1.8004	0.938	4.1399	8.4681	0	0.6781	0.4648	0.9606	0.5147
	c45799.graph_c0	10.5672	12.7516	11.7155	17.4339	25.62	10.6302	8.4798	3.6475	4.5235	8.0294
	c45870.graph_c0	0	0.1689	0.3079	2.8878	21.6199	0	0	0.4577	0	0
	c45987.graph_c0	44.7318	32.6138	24.3523	22.4604	6.7885	2.6997	0.565	0.3168	0.0437	0.0585
	c46112.graph_c1	0.1222	0.909	0.4735	1.045	44.0577	15.2038	5.2489	4.9273	6.0138	3.3779
	c46319.graph_c0	0	0	0	0.8541	8.4444	0.342	0.0933	0	0	0
	c46538.graph_c0	2.819	2.6202	3.4127	4.5187	12.3238	0.8042	4.605	9.4693	5.5922	1.1235
	c46618.graph_c0	0	0.4803	1.0217	3.2209	5.5635	0.8598	5.205	3.182	4.6637	1.2814
	c46641.graph_c0	0	0	0	0.6941	3.5757	0	0	0	0.3436	0
	c46817.graph_c0	2.9582	1.8855	2.5785	1.5806	8.047	0.6751	4.1422	1.9874	4.6948	1.8865
	c46952.graph_c0	34.3499	36.9149	24.8296	17.4441	8.9508	3.5426	1.0283	0.5767	0.6357	0
	c46961.graph_c0	117.702	91.9324	59.5525	61.8447	55.1289	26.05	39.0503	10.7559	43.1698	26.816
	c47054.graph_c0	0	0	0.1032	0	43.9996	19.213	0.199	0	0	0.2265
	c47071.graph_c0	0	0	0	0	12.8855	5.5036	0	0	0	0.5825
	c47207.graph_c0	38.4435	26.9357	134.472	114.287	146.213	57.8682	47.7209	40.2327	39.105	25.4286
	c47315.graph_c0	50.5647	35.8094	105.951	87	92.3773	46.0869	35.3265	33.574	41.3852	22.3083
	c47315.graph_c1	43.8675	29.3872	91.4777	85.7323	84.0829	40.8875	31.9724	25.7922	32.1958	20.3019
	c47315.graph_c3	17.9436	16.6785	44.3766	27.7354	33.308	9.8721	14.9553	5.843	16.0181	11.2384
	c47316.graph_c1	2.6306	0.3992	142.672	241.758	692.574	187.825	5.6128	0.7213	0.8946	0
	c47316.graph_c2	5.5168	4.5518	78.4077	151.022	340.466	138.679	13.1246	9.5615	11.0504	5.1804
	c47331.graph_c0	0.1311	0.2786	0.254	0.8407	9.554	2.2444	1.836	3.5237	0.7283	0.6968
	c47331.graph_c2	0.0771	0.0819	0.1493	0.247	8.0104	1.9345	1.079	2.2187	0.428	0.4914
	c47333.graph_c0	0	0	1.2615	1.16	8.9284	0.3303	0	0.6945	0.0574	0
	c47412.graph_c0	1.0096	0.6033	10.8781	16.0487	25.2566	0.576	3.1219	1.4535	3.9055	2.2803
	c47504.graph_c0	9.2877	7.9533	1189.27	1865.62	455.936	0.5407	1.6809	0.5457	0.376	0.4029
	c47811.graph_c0	0	0	1.0188	0	8.5163	0	0	0	0.4174	0
	c47833.graph_c0	8.9335	6.7785	4.6792	4.3512	2.8635	1.0402	1.6452	0.4666	0.6992	0.6136
	c47891.graph_c0	0.2628	0	6.3635	3.6511	21.4476	8.0974	3.68	8.0717	1.6684	0.838
	c47894.graph_c0	0	0.7652	0.9302	2.0527	6.2982	0.822	0.4483	0	0	1.276
	c48086.graph_c0	23.117	25.2744	42.8875	38.1783	34.6352	16.0157	20.8085	17.1442	16.4972	17.0713
	c48091.graph_c0	0.2355	0.3002	0.5474	0.1007	4.4387	0.215	0.2198	0.4069	0.1495	0.1001
	c48183.graph_c0	0.1991	0.1058	0.0964	0.7447	8.1245	0.4544	0.5576	0.1911	0.316	0.2116
	c48217.graph_c0	0.3614	0	5.9499	0.3862	45.2897	0	0	0	0	0
	c48243.graph_c0	41.7093	25.3582	30.8258	21.959	15.1209	6.1863	10.856	7.8887	12.2118	5.9479
	c48390.graph_c1	0	0	0.5555	5.8231	6.9656	0	0	0	0	0
	c48662.graph_c1	0	0	0.1443	0	5.2124	0.4535	0	0.0477	0	0
	c48662.graph_c2	0.0374	0	0.145	0.04	5.1624	0.3416	0	0.3592	0.0297	0
	c48662.graph_c3	0	0	0.197	0	5.0393	0.3482	0	0	0	0
	c48686.graph_c0	0.3088	0	0	0.33	5.6005	0	0.1922	0	0.1634	0.2188
	c48693.graph_c0	27.1193	43.8312	13.8576	14.5792	14.5471	4.7463	3.5721	0.6387	0.7921	0.1768
	c48781.graph_c0	29.4184	22.4826	11.4786	11.987	17.6826	5.5546	22.7199	16.6563	24.0155	10.7974
	c48803.graph_c0	10.4907	15.584	8.7839	15.8558	19.3684	9.4432	8.8565	5.8566	9.5516	4.7532
	c49000.graph_c0	0.2956	0.6281	0	0.6318	3.0156	0.1687	0	0.9931	0.3519	0.3142
	c49143.graph_c0	0	0.5762	0.788	0.2898	6.5873	0	0	0	0	0.1441
	c49145.graph_c0	8.1572	7.2122	17.2937	20.3309	26.9875	6.9811	11.7933	5.3466	20.1287	9.6478
	c49164.graph_c0	0.1386	0	0	1.9255	14.2729	0.6326	0.6469	1.9953	0.3299	0
	c49186.graph_c0	0.5572	1.0147	27.7539	42.1925	29.6187	3.9059	2.0806	0.9932	7.3903	3.7226
	c49345.graph_c0	1.5249	0.8099	1.2307	4.6171	4.6913	0.29	1.1862	0	0.2017	0
	c49421.graph_c0	2.5331	5.3818	1.0514	2.707	6.6797	0.4129	0	0	0	0
	c49603.graph_c0	0	0	0	0.1448	3.2916	0.4639	0	0.1301	0.1075	0.144
	c49614.graph_c0	0	0	0	0.2146	3.7076	0	0	0	0	0
	c49667.graph_c0	1.1799	0.7311	1.9997	3.9927	11.367	3.8147	12.7578	6.9831	48.7626	21.8411
	c49686.graph_c0	0	0	0	0.6366	1.9532	0	1.3902	1.1434	0	0
	c49761.graph_c0	0	0.7729	1.6442	3.8875	18.1419	4.7046	0	0.4655	0.1924	0.2578
	c49977.graph_c0	1.1357	0.2011	1.2374	0.8596	2.1606	0.486	1.1043	0.3633	2.6283	0.855
	c4998.graph_c0	0	0	0.2853	0	3.4344	0.3362	0	0.2827	0	0
	c49985.graph_c0	12.5731	11.5564	13.127	11.5302	41.3224	20.2488	17.7299	18.1434	31.0626	23.3147
	c50027.graph_c0	0.1237	0	0.1198	0.2643	14.2966	1.1289	0.5772	0.4747	0.3925	0
	c50057.graph_c0	4.9187	6.2915	5.3471	10.1909	25.2582	7.331	12.7439	15.4148	18.1612	10.2424
	c50078.graph_c0	0	0.1306	0.9523	3.2179	2.209	0.2104	0	0.1769	0	0.5225
	c50097.graph_c0	0.1632	0.1733	3.3187	2.2668	54.8491	0.1862	0	0.1566	0.1295	0
	c50143.graph_c0	1.9663	2.1959	1.416	2.0473	12.539	1.4958	5.977	1.5	6.081	1.5004
	c50303.graph_c0	7.2944	9.0401	10.5063	10.5932	39.5208	10.1377	10.8248	3.4106	9.4243	8.8461
	c50343.graph_c0	12.8946	15.2877	16.7255	20.0133	23.9731	11.8676	13.8997	3.9779	7.7044	14.6432
	c50413.graph_c0	746.965	677.813	486.048	387.367	302.993	101.924	124.606	29.9032	37.7977	28.7043
	c50454.graph_c0	9.044	10.7889	16.6281	34.1623	86.0299	10.9823	10.5642	8.9585	9.7093	6.1684
	c50532.graph_c0	1.7478	1.4441	1.8809	2.9055	34.5267	7.7562	5.2573	6.5236	6.3182	7.4308
	c50532.graph_c1	0.341	0.3623	0.3303	0.7289	12.2585	1.5566	3.5018	2.6184	8.1183	2.1748
	c50546.graph_c0	5.3812	7.6218	7.2384	20.4462	25.5582	2.0468	1.1163	0.2869	2.3722	3.4952
	c50546.graph_c1	0	0.9757	0.8895	4.9076	8.4769	0.524	0	0	0	0
	c50559.graph_c0	139.921	108.424	154.83	113.639	65.6437	22.9916	43.6012	11.7199	29.15	18.9274
	c50616.graph_c0	0.082	0	0.715	0.7889	7.2517	0	0.0766	0	0	0
	c50648.graph_c0	1.9962	1.2118	2.0254	1.6253	8.1268	3.0372	4.348	2.3721	8.599	6.062
	c50766.graph_c0	0	0	0	0	4.8719	0	0	0.3209	0.2653	0
	c50786.graph_c0	2.3823	1.5816	4.4702	2.864	24.8795	0.3398	0.278	0	0.1181	0.1582
	c50804.graph_c0	48.8403	49.9924	62.4204	81.3858	249.341	88.149	95.2543	70.0091	74.2313	120.167
	c50811.graph_c0	0.1568	0	2.4303	5.1956	19.198	3.4003	0	0	0	0
	c50947.graph_c0	0.96	1.3598	0.3099	1.3109	20.9852	6.8773	0.7966	0.5119	1.0157	0.3401
	c50962.graph_c2	0.8795	1.7351	0.5476	1.1412	2.1971	0.5018	1.8179	0.4823	1.7447	0.6677
	c51073.graph_c0	0	0	0.1027	0.1133	12.9793	3.0248	0	0	0	0
	c51193.graph_c0	0.8695	0.3958	117.527	224.583	193.551	3.4016	0.6957	3.3378	0.2957	0
	c51200.graph_c0	0.5083	0	0.4923	0.8148	10.3702	1.1601	0.2372	0	0.605	0.5403
	c51219.graph_c0	2.2867	0.6073	1.3842	0.9164	6.9424	0.6523	0.8005	0	4.7631	2.1266
	c51373.graph_c0	0.3318	0.235	1.1782	4.4911	4.835	0.1262	2.2713	0.1061	0.5266	0
	c51379.graph_c0	1.7916	1.5226	2.0822	8.0413	17.0576	0.8178	0.3345	3.0952	0.5687	0.7617
	c51460.graph_c0	0.6416	0.3408	2.0194	7.199	12.1543	1.2812	0.2995	0.1539	0.3818	0.341
	c51490.graph_c0	109.468	131.096	218.314	154.226	536.796	204.231	643.266	360.415	1881.47	783.234
	c51493.graph_c0	0.2969	0	0.4793	0.1058	4.7116	0.1129	0	0	0	0
	c51505.graph_c1	0	0	0	1.3775	15.3401	1.8386	0	0	0	0
	c51530.graph_c0	0	0	0.3428	2.8366	5.8452	0.2019	0	0	0	0
	c51668.graph_c0	0	0	0	0	4.482	0	0	0	0	0.2884
	c51685.graph_c0	0	0	0.601	2.6524	15.6735	0	0	0.5955	0	0
	c51687.graph_c0	6.0578	2.8789	2.6247	2.7257	17.6554	5.2753	2.5298	6.579	3.5419	4.0664
	c51718.graph_c0	19.4388	19.0527	27.2606	29.8023	35.7301	7.1868	15.8714	12.2138	21.5536	13.3329
	c51782.graph_c0	4.9431	5.0635	4.1035	6.7917	13.0347	4.4319	7.7455	17.6213	6.5841	7.6931
	c51822.graph_c0	6.2877	11.2595	8.0035	6.9113	8.2902	3.3825	7.0433	4.3967	9.9787	5.5373
	c51841.graph_c0	0	0	0.4093	0	8.6219	0	0	0	0	0
	c51841.graph_c1	0.1398	0.4457	1.3544	0.5978	8.8306	0.3191	0	0	0	0
	c51880.graph_c0	0.5979	0	0.2895	3.8337	25.2677	0	0	0	0.4744	0.3177
	c51880.graph_c1	0	0	0	1.0676	18.1169	0	0	0	0	0
	c52043.graph_c0	11.8123	11.8461	22.0803	17.6546	24.3958	7.1637	20.2796	5.2324	10.4219	4.2142
	c52129.graph_c0	0	0	3.4806	3.0175	6.7334	0	0	0	0	0
	c52230.graph_c0	1.3425	0.6711	1.5296	1.8566	16.0344	2.2528	5.1602	1.6674	6.0784	6.9665
	c52325.graph_c0	64.992	46.4649	164.676	345.599	682.826	68.538	38.0622	23.6113	34.7591	28.4606
	c52420.graph_c0	0.412	0	6.9824	11.6666	47.6278	1.4103	0	0.1977	0	0
	c52552.graph_c1	0	0	0	0.3455	1.5707	0	1.8111	0.3103	0	0
	c52582.graph_c0	0	0	0.1738	1.5344	10.1131	2.048	0	0	0	0
	c52586.graph_c0	11.329	13.575	104.937	154.964	52.3891	24.6656	51.3539	22.7029	49.9823	34.5335
	c52647.graph_c0	0	0	3.13	0.7675	33.141	0	0	0	0	0
	c52737.graph_c0	0	0	0	0.1522	1.0377	0	1.7283	1.0252	0	0
	c52745.graph_c0	20.2385	26.3047	38.0488	64.3737	59.6791	22.5507	18.8922	12.5684	14.7368	21.0043
	c52745.graph_c1	11.7895	12.4783	27.4865	34.2227	45.4811	16.3882	15.4074	17.6515	20.3431	12.2115
	c52802.graph_c0	2.7277	1.397	0.6133	1.0931	4.5427	0.8893	0	0.2337	0	0.1553
	c52894.graph_c0	0	0	0.3974	2.6311	8.7706	0.9365	2.2984	0.3938	0.3256	0.8723
	c52894.graph_c1	0	0.2676	0.4879	2.4226	8.8095	0.2874	0.9405	0.2417	0.3997	0.2677
	c52936.graph_c0	39.0839	44.3629	50.2643	53.6899	164.021	77.5564	76.1223	119.692	78.3681	41.0659
	c53111.graph_c0	1.9555	2.9469	3.1272	3.6935	15.4636	5.2414	14.2216	6.5908	10.4652	5.5586
	c53121.graph_c0	42.4333	66.5204	26.7327	21.7924	14.0082	3.9959	3.0765	0.1977	0.8173	1.3136
	c53162.graph_c0	70.8426	68.5832	33.2262	24.5373	23.3568	10.5575	21.497	5.8334	13.4506	6.1729
	c53220.graph_c0	0.5724	0.4054	9.3323	12.0304	20.4372	6.8041	9.7073	7.4625	3.2174	2.7378
	c53231.graph_c0	21.3818	19.5041	20.3706	21.3592	295.105	106.082	42.1969	16.6178	53.1129	23.3432
	c53231.graph_c1	35.8344	37.1636	33.3337	31.9367	411.015	209.786	62.6703	30.7219	71.0308	44.2586
	c53302.graph_c0	6.8385	8.9815	8.7907	12.3127	10.3077	4.824	8.6663	9.6262	10.8529	6.3433
	c53340.graph_c0	10.545	10.9303	237.928	355.615	253.63	40.2556	17.0025	6.2564	11.6639	18.9513
	c53423.graph_c0	0.146	0	0.7071	0	5.9584	0	0.8179	0.5606	2.5493	0.4656
	c53591.graph_c0	0.2263	0	0.2192	0	42.6575	0.5165	0.2113	0.2172	0	0
	c53830.graph_c1	4.8585	3.7274	4.9668	10.0954	22.6822	10.01	6.299	5.9582	0.8567	0
	c53849.graph_c0	0	0	0.4503	0	5.1189	0	0	0	3.4432	0.6588
	c54107.graph_c0	413.229	334.966	225.525	220.504	173.551	66.7404	61.5489	33.2097	26.8085	21.8152
	c54134.graph_c0	0	0	2.1645	8.757	7.961	0	0	0	0	0
	c54144.graph_c0	1.8184	3.9804	1.4943	4.0042	35.5994	8.237	10.7505	3.8078	3.2356	1.9327
	c54236.graph_c0	0.0452	0	0.1095	0.145	4.3274	0.4128	0.0211	0.0434	0.0359	0.024
	c54236.graph_c1	0	0	0.1475	0.1628	5.9194	0.5215	0	0.2924	0.1209	0.1619
	c54257.graph_c2	0	0	1.5794	2.9216	1.6775	0.0547	0.0448	0	0.0381	0
	c54335.graph_c0	0	0.6465	17.0944	31.2197	16.5562	2.4308	0	0	0	1.9407
	c5436.graph_c0	0	0	0.2307	0.0849	2.3917	0	0	0.0762	0	0
	c54392.graph_c0	2.564	1.5132	3.311	9.4377	39.8549	15.6042	11.4353	4.6482	8.1382	12.7173
	c54419.graph_c0	3.2274	4.7141	4.6886	13.7957	35.2737	3.4526	5.8371	1.936	2.721	6.0029
	c54555.graph_c0	56.2948	67.8131	60.6572	60.0296	134.645	70.2968	243.543	134.291	128.266	57.7166
	c54660.graph_c0	39.7178	48.9651	23.1394	26.1066	78.8884	27.5263	50.9163	29.2715	25.3593	8.6551
	c54667.graph_c0	0.1502	0	0.5817	3.049	5.6895	0	0.1402	0	0.1192	0
	c54799.graph_c0	7.9653	9.906	7.3851	9.7576	35.011	13.3566	4.0351	7.4116	4.0081	2.3746
	c54809.graph_c0	2.1559	4.5327	1.653	1.2479	3.9708	1.025	0.8385	0.9484	1.8533	2.3392
	c54955.graph_c0	58.1622	74.7776	67.7974	84.9578	182.281	89.3825	89.6383	96.2825	74.7519	64.9983
	c55004.graph_c0	4.633	4.2505	2.0396	4.951	12.2754	3.6046	3.1453	0.8085	1.3368	5.5957
	c55111.graph_c0	7.8215	13.017	5.3026	8.0797	22.036	3.7188	5.5976	2.3771	3.517	2.9096
	c55141.graph_c0	207.25	192.431	64.14	50.3728	44.7219	22.2267	100.671	41.377	190.42	53.7576
	c55156.graph_c1	1.0651	0.1414	2.063	2.2763	4.2682	0.4558	0.4971	1.0222	1.0564	1.8395
	c55165.graph_c0	145.679	193.802	64.4106	70.7077	71.2034	31.4916	38.2203	17.2599	19.9244	8.2947
	c55249.graph_c0	0.1478	0	1.1448	0.1579	9.9764	0	0	0	0	0
	c55279.graph_c0	19.1238	22.4447	47.7223	55.6231	127.13	26.9257	52.9071	13.3216	71.5299	72.2054
	c55376.graph_c0	0.0511	0.1086	0.099	0.2731	5.9592	2.0415	1.7178	0.6868	4.7051	1.9015
	c55460.graph_c0	0.6069	1.0476	0.1469	0.0811	4.9379	0.6925	2.5493	0.6553	0.7224	0.4838
	c55481.graph_c0	0.4262	1.66	39.6257	50.7064	17.6661	1.6211	3.3154	5.4539	4.5092	1.3589
	c55534.graph_c0	0	0	0	0.1341	0.9141	0	0.9369	0.8428	0	0
	c55552.graph_c1	0	0	0.4565	0	5.8006	0.5379	0	0.1508	0	0.167
	c55725.graph_c0	4.5066	8.1332	19.5703	17.2439	20.2901	6.3036	6.6947	5.6274	4.345	3.0902
	c55770.graph_c0	7.073	6.2613	8.6665	18.2661	111.868	13.207	19.2071	14.0394	18.6656	10.9345
	c55862.graph_c0	0	0	0	0.626	2.2764	0	2.4061	1.518	0	0
	c55876.graph_c1	102.232	61.0392	75.8385	55.2055	45.9613	15.7197	23.3502	20.8761	17.8353	11.5593
	c55905.graph_c0	20.2258	21.9615	25.7256	22.5716	31.2774	15.1917	31.4274	8.293	33.5715	16.4629
	c55915.graph_c0	39.2666	38.4936	26.926	19.5587	17.8207	9.0642	19.9899	11.357	10.4294	3.0028
	c55951.graph_c0	7.3685	9.0016	3.4255	3.9371	4.0804	1.1772	2.7513	1.4851	3.4497	1.3314
	c55969.graph_c0	0.2046	0.2174	0.2973	2.5149	5.2685	0.7006	0.5731	0.1964	0.0812	0.7613
	c55994.graph_c0	4.9012	4.5188	5.8215	11.3646	91.1428	32.0264	19.7682	14.9106	10.2732	16.5614
	c56098.graph_c1	0	0	0.393	1.4247	2.8157	0.6615	1.2987	0.4451	0.046	0.0616
	c56174.graph_c0	0	0.2199	0	1.3272	4.4241	0.2362	0.9661	0	1.1498	0.88
	c56174.graph_c1	0.1573	0.0557	0.5584	0.7282	3.9721	0.3589	2.104	1.3583	1.331	0.8914
	c56222.graph_c0	120.01	89.6539	65.8761	39.8629	36.4661	12.0382	39.4459	10.0132	19.5174	10.4074
	c56244.graph_c0	2.9756	4.863	2.9373	3.241	7.5606	2.0242	9.7218	3.8993	10.4436	6.751
	c56247.graph_c2	19.7717	19.8635	19.0004	20.2279	56.9548	28.5954	35.983	24.1981	32.655	24.4353
	c56290.graph_c0	0.0657	0	3.6284	5.8999	4.1504	1.125	0.0614	0	0.1565	0.1397
	c56291.graph_c0	0	0	0	1.875	6.4773	0	0	0	0	0
	c56336.graph_c0	0.2878	0.1529	2.927	2.9221	5.0334	0	0	0	0.2284	0
	c56347.graph_c1	15.1211	20.0497	70.8528	122.47	164.868	47.7915	31.5306	50.3761	32.9747	19.9447
	c56358.graph_c1	0	0	0	0	5.5624	0	0.3563	0	0.6058	0
	c56415.graph_c0	124.566	148.39	79.0569	84.0701	11.6798	4.0285	0.668	0.9615	0.1893	0.2535
	c56494.graph_c0	17.4465	21.1121	10.2803	15.3857	44.7592	13.2077	31.7285	10.4042	24.9548	21.6634
	c56526.graph_c0	0	0.1757	3.0436	4.9491	6.9096	0	0.1544	0	0	0
	c56585.graph_c1	2.2258	3.0738	4.527	1.4272	8.6496	0.508	1.0389	1.2818	0.8831	0
	c56631.graph_c0	92.8743	92.3683	59.169	43.6652	85.6251	31.1967	78.7267	29.9806	36.1825	20.036
	c56887.graph_c1	88.0697	61.8823	110.455	61.6212	53.3435	22.7941	25.6278	6.9887	17.6467	12.5504
	c56978.graph_c0	54.1269	52.3107	36.7168	29.7176	22.0912	9.4858	27.4554	6.8692	19.6115	7.6071
	c57049.graph_c0	2.9189	2.8007	2.2798	4.8801	29.821	12.5173	7.2514	1.9881	2.4283	3.6528
	c57138.graph_c0	116.577	139.137	812.987	1436.75	503.232	240.964	243.737	119.206	155.865	178.338
	c57210.graph_c0	32.5087	31.2888	13.101	11.6577	17.3809	5.2282	7.5356	1.4658	3.2894	3.7103
	c57257.graph_c0	5.8162	6.4659	4.716	2.5054	2.8909	1.029	2.6936	1.0385	2.6833	3.7857
	c5728.graph_c0	0	0	0	0.1761	3.0412	0	0	0.1581	0	0
	c57443.graph_c0	4.6472	5.4017	10.9585	20.1885	483.702	65.5179	12.7627	12.0554	19.6938	16.3569
	c57448.graph_c0	131.88	121.947	171.932	106.611	173.794	86.6279	260.565	121.785	143.416	65.0002
	c57482.graph_c0	0.0243	0.1033	0.2355	0.2858	0.7796	0.1387	0.0681	0.0467	0.2122	0.1809
	c57495.graph_c0	5.8612	8.3017	2.9243	5.6941	68.9344	36.076	12.2691	10.3131	9.6542	8.1174
	c57550.graph_c0	4.9224	5.6375	3.4265	4.0274	28.5434	7.1967	4.6668	3.617	3.6008	3.1881
	c57606.graph_c0	0	0	0.3051	0.0842	1.6831	0	0.2205	0.2267	0.125	0
	c57621.graph_c0	3.3317	3.5794	29.627	52.353	85.0373	24.1066	14.1365	6.6858	9.0727	10.7036
	c57623.graph_c0	59.6962	56.1838	21.4367	20.2048	15.4784	6.8464	20.285	6.3391	10.402	4.8765
	c57705.graph_c0	0	0	8.4584	6.7583	13.6534	0.2291	0	0.9634	0.1593	0.3201
	c57749.graph_c0	159.132	198.264	81.8985	130.957	187.531	75.8957	120.011	118.284	145.542	64.8669
	c57768.graph_c0	8.4594	8.9863	2.9411	3.2451	3.0204	0.5775	2.2273	0.6939	0.918	0.2305
	c57828.graph_c0	0.9886	2.6255	2.3253	5.7352	4.6651	0.8864	1.5821	1.7621	1.2328	0.2252
	c57881.graph_c0	0.669	0.4738	0.432	0.5958	13.324	1.6541	1.249	2.1403	1.0617	0.7111
	c57927.graph_c0	1816.4	1096.91	1663.61	1145.26	930.317	456.954	329.588	193.445	191.858	197.838
	c57954.graph_c0	0	0	0	0.5186	11.0799	2.4921	4.9834	1.1645	0.7702	0.2579
	c57986.graph_c0	86.1335	64.8737	63.9369	39.5669	23.2716	9.3053	20.8216	9.6392	33.8526	19.1187
	c58045.graph_c1	21.0888	23.3763	14.3986	15.8873	29.9682	13.9753	27.9393	39.4744	40.2242	15.8013
	c58060.graph_c0	1489.52	935.763	1238.01	813.05	682.143	262.062	314.829	363.892	274.785	97.483
	c58063.graph_c0	24.5579	34.7077	7.8591	7.0743	8.5059	3.249	3.1895	1.3663	3.0501	2.3453
	c58178.graph_c0	0.0829	0.3523	1.1242	1.329	6.041	0.7569	1.6253	0.7957	1.3158	0.5287
	c58245.graph_c0	4.566	6.9427	69.3666	73.2859	12.0029	5.4145	20.3918	6.3585	10.23	6.6609
	c58340.graph_c0	5.4332	7.3904	59.7431	80.8603	38.2358	13.3825	11.7516	6.232	12.5132	11.9014
	c58537.graph_c0	4.0519	9.2148	9.8383	8.721	8.9263	3.777	9.3227	2.0266	2.3548	2.0016
	c58682.graph_c0	6.005	8.6886	16.7956	24.8939	19.5131	9.4514	12.7573	13.7126	17.4989	10.5639
	c58688.graph_c0	26.9878	31.2403	7.5547	6.6112	5.7489	1.33	2.3435	0.8605	0.6403	0.3812
	c58688.graph_c1	27.5358	29.8081	7.3655	5.8851	5.9872	0.8977	1.4688	0.3775	0.5202	0.1394
	c58708.graph_c0	0.0837	0	0.4054	0.0895	17.3249	0.0955	0.0782	0.6428	0	0.3559
	c58713.graph_c0	3.243	3.5612	4.3407	7.087	11.3634	5.2391	5.0342	3.812	7.5177	5.6931
	c5875.graph_c0	0.0882	0	0	0.848	8.5656	0.8049	0	0	0.07	0
	c58775.graph_c3	4.0616	10.9525	6.8083	16.5269	23.3717	10.5172	12.5409	12.4441	13.8834	16.7695
	c58873.graph_c0	170.465	173.999	166.254	114.104	190.357	87.601	236.613	106.827	172.643	78.7771
	c59005.graph_c1	11.4938	15.5892	8.0009	6.8542	26.1211	9.7781	33.9599	16.3006	14.9428	4.0357
	c59022.graph_c0	16.6808	17.2687	24.8497	25.4745	58.1626	16.6118	10.7016	9.8967	9.3376	8.5745
	c59022.graph_c1	2.474	2.1901	0.7987	3.5251	12.8187	0.4705	0	0	0	0
	c59047.graph_c0	7.8585	11.8173	5.3375	8.2888	16.8555	6.1723	8.9553	6.1709	8.2604	4.122
	c59112.graph_c2	34.2623	45.8324	72.1756	128.58	229.415	97.6758	78.3963	33.6584	69.6619	28.3233
	c59141.graph_c1	0	0	0.6152	1.4708	3.3428	0.604	0.0494	0	0.042	0
	c59165.graph_c0	80.0936	100.807	48.612	38.1335	61.4298	27.2954	61.0845	30.4846	59.0819	18.9635
	c59191.graph_c0	139.973	173.934	106.244	210.803	975.5	180.276	168.948	82.2699	129.753	70.5792
	c59192.graph_c1	4.0345	4.3585	5.828	11.9113	29.9614	11.1584	13.022	15.5543	26.4254	8.5035
	c59208.graph_c1	3.163	3.979	0.8868	0.5337	5.0137	1.6147	0.3885	0.3994	2.5759	4.2465
	c59229.graph_c0	152.668	94.3593	92.4569	51.0584	44.5012	21.8297	47.7573	23.1685	26.4348	16.4393
	c59232.graph_c0	0	0	1.1354	5.5124	16.8564	2.408	0	0.225	0	0.2492
	c59235.graph_c0	6.2466	6.7021	4.5374	6.3416	24.578	7.1993	36.0946	16.4869	29.9884	13.1457
	c59290.graph_c0	3.2754	4.6697	2.8383	5.9871	17.4174	6.8849	15.5288	7.6107	20.6554	12.3675
	c59313.graph_c0	24.785	24.325	24.3695	40.5959	25.9111	7.8777	21.9741	13.1791	16.2844	5.2926
	c59443.graph_c0	38.6191	52.0579	62.6338	97.1954	293.57	90.8866	65.1901	84.7039	74.9948	64.2225
	c59445.graph_c0	11.3061	12.8199	7.9971	8.9597	6.9112	2.1744	7.4708	2.8042	5.2417	3.1054
	c59465.graph_c3	8.0818	10.5364	3.5578	6.2811	15.703	6.0782	19.8893	9.5194	36.8746	10.1515
	c59482.graph_c0	2.7409	0.647	44.2431	35.4741	13.61	1.7376	1.4214	1.7537	8.6998	15.8607
	c59532.graph_c0	0.6158	0.5607	5.879	12.1276	15.9824	1.0039	0	0.6755	0	0
	c59542.graph_c0	9.4709	9.759	5.8704	7.0847	7.2688	2.4857	11.0511	3.545	8.7177	4.8318
	c59547.graph_c0	8.3922	8.1283	39.8026	56.1174	12.949	3.4503	4.6658	3.435	3.7703	2.4923
	c59583.graph_c0	28.8171	20.1909	17.3119	11.3906	19.7483	9.5259	45.0389	12.5386	40.1193	24.7131
	c59668.graph_c0	0	0	2.0646	4.1006	8.9745	2.1082	0.1327	1.7732	0.6766	0.1511
	c59682.graph_c0	247.037	258.875	141.122	128.171	94.6607	46.1394	89.9373	21.5957	51.6711	35.5833
	c59713.graph_c0	0	0.1576	12.6415	18.5452	3.1702	0.1693	0	0	0	0
	c59723.graph_c0	0.1463	0.1554	11.9005	26.1056	3.5528	0	0	0.4212	0	0
	c59818.graph_c0	164.152	99.1164	88.8636	48.5687	33.9727	7.5658	14.2751	4.0541	11.4133	4.6601
	c59875.graph_c0	0.5348	0.8116	0.5919	0.6531	14.0276	6.1895	1.9968	1.3198	3.4554	1.2992
	c59917.graph_c0	0.2111	0	0.2045	1.128	29.7395	0.2409	0	0	0.5026	0
	c59938.graph_c0	18.9091	18.4196	7.3833	13.6577	26.5751	6.4817	33.9071	9.1099	16.6651	4.9251
	c59970.graph_c1	12.4299	14.5584	13.7361	14.3048	12.3853	1.6366	0.595	0.7647	0.3794	0.3387
	c59997.graph_c0	6.8461	5.3046	12.5587	8.607	21.9091	8.3635	24.2845	7.4982	19.8123	9.1596
	c60031.graph_c0	0	0.1384	6.5608	11.4156	3.7336	0.446	0.0608	0.3751	0.0517	0
	c60094.graph_c0	0.8677	1.5363	1.8209	2.3183	14.0503	2.8055	2.4301	2.6373	2.2952	2.7668
	c60180.graph_c1	2.8034	7.3802	17.2347	27.0923	67.7319	19.4717	10.8089	13.3358	5.4162	6.2182
	c60188.graph_c0	0	0	0.6009	0.8288	6.1783	0	0.1448	0	1.8462	1.3189
	c60194.graph_c0	7.0421	8.772	5.4805	7.8837	17.8772	8.5618	13.9689	14.2012	14.2692	8.242
	c60254.graph_c2	7.6525	13.8265	11.2122	15.4469	43.59	18.9573	34.8015	9.2278	20.6044	19.5342
	c60299.graph_c0	25.5215	34.1037	19.0189	28.0984	45.5512	17.8344	37.6923	29.0473	40.357	16.3378
	c60301.graph_c0	48.9943	43.7381	24.3431	19.3964	14.4236	4.4621	5.7584	1.445	3.6504	2.7115
	c60307.graph_c0	27.8457	35.061	343.914	512.475	397.441	168.311	28.3464	29.4089	21.9707	13.8142
	c60376.graph_c0	6.2181	7.5491	4.7795	4.3772	9.3011	3.7167	9.7663	4.7364	7.7145	4.5109
	c60447.graph_c1	27.2169	29.9111	56.4693	105.876	127.907	39.4527	32.5842	21.6087	20.1482	16.8156
	c60482.graph_c0	14.0696	15.5907	11.1683	9.0212	16.1344	7.933	18.1296	7.8902	13.6161	8.6791
	c60498.graph_c0	12.8288	17.9101	14.7461	17.9589	28.9751	15.1363	14.518	12.8092	13.5946	13.143
	c60559.graph_c1	326.417	227.072	122.138	83.8921	58.2977	16.4291	16.1867	7.0604	3.7526	1.0053
	c60574.graph_c0	53.022	71.981	81.9138	87.7692	188.161	90.5805	97.0487	77.418	83.3702	44.0045
	c60607.graph_c0	0	0	1.7154	3.1878	17.0258	0	0	0	0	0
	c60723.graph_c1	24.428	18.2348	19.1292	10.583	13.6298	4.8341	23.0598	6.7589	33.9653	22.7471
	c60755.graph_c0	57.0633	72.6877	40.674	68.8287	118.924	50.9314	93.7013	97.9054	116.612	53.0434
	c60757.graph_c0	15.3487	9.4033	7.4719	6.1617	6.9428	1.2047	6.8985	2.65	4.6397	3.8841
	c60776.graph_c0	0.1335	0.0709	8.595	15.8299	4.0191	0	0	0	0	0
	c60786.graph_c0	4.8812	5.1852	3.5928	6.2594	19.0631	5.3471	6.0145	9.9316	7.2817	3.9428
	c60966.graph_c0	2.9297	4.7547	27.7038	53.2661	4.9808	1.9965	2.6968	3.3975	2.3893	1.2109
	c60996.graph_c1	0.5518	0.7815	0.9619	0.3538	3.7523	0.4197	1.1331	0.5649	1.1384	1.5638
	c60998.graph_c0	12.2555	6.6161	8.5616	7.2998	49.5769	22.0088	17.6293	21.5963	11.7974	13.8799
	c60998.graph_c1	34.9573	23.9233	20.6391	17.6007	147.535	55.5387	47.9437	126.33	59.8519	43.9421
	c61038.graph_c0	39.3758	39.6236	45.5613	73.7448	49.2873	20.9856	53.8161	27.8315	45.5179	40.4412
	c61070.graph_c0	13.6537	23.8424	60.6834	99.3374	43.4279	20.4891	12.7454	4.4877	6.5303	8.7468
	c61070.graph_c1	17.2809	19.5167	64.4795	93.3068	42.5896	16.8132	19.6972	37.3609	24.6825	10.4402
	c61088.graph_c1	21.3244	26.9267	58.6845	74.7273	68.7169	23.3232	41.0136	23.0148	71.5792	55.5069
	c61129.graph_c0	9.8876	11.0935	5.7026	7.5982	36.4806	7.3528	8.0891	4.9048	5.2012	0.9446
	c61306.graph_c3	29.3869	31.7924	32.2809	29.2965	22.8396	10.3689	21.1516	9.5746	15.6481	12.6168
	c61312.graph_c1	31.6196	30.4178	11.5649	13.6071	18.3482	8.0644	18.3694	10.1157	13.5846	8.3531
	c61320.graph_c0	0.144	0.0765	4.3231	7.0782	3.707	0.1643	0.2688	0.1382	0.0571	0.2296
	c61417.graph_c0	5.1146	3.8809	2.7126	4.2945	34.1907	2.2234	3.524	2.805	7.1507	4.6595
	c61432.graph_c2	0.4742	0.7556	0.6889	1.2668	5.5281	0.2705	0.8853	0.2276	0	0.756
	c61454.graph_c0	32.99	38.448	26.3732	46.503	492.864	210.681	40.4435	25.8057	30.9291	28.3345
	c61469.graph_c0	0.904	1.4842	0.5572	0.7026	5.5092	0.7503	0.1534	1.4198	0.2609	0
	c61525.graph_c0	72.204	64.3078	141.362	136.661	114.073	55.1946	94.464	24.8935	33.6932	34.6989
	c61525.graph_c1	36.3372	61.3377	175.801	233.164	105.099	46.0084	6.1954	16.5615	2.2382	2.2926
	c61680.graph_c0	8.1875	16.0084	37.8092	62.0072	8.9917	1.8956	0.5538	0.9111	0.0942	0.2522
	c61748.graph_c0	181.146	219.646	160.058	190.056	364.147	122.587	218.655	73.0032	110.927	72.6172
	c61902.graph_c0	5.3789	2.259	4.4825	2.5398	11.6665	4.5677	12.3775	4.6822	11.7127	4.5204
	c61955.graph_c0	229.418	254.648	175.525	157.713	117.54	56.3505	119.064	29.0465	59.6179	27.5928
	c61955.graph_c1	271.506	350.77	157.16	149.782	122.487	53.9135	83.294	28.7988	43.5479	19.3033
	c62006.graph_c0	0.5934	0.1576	0.6321	0.0951	0.7206	0.1016	0.5539	0.0854	0.7298	0.2207
	c62010.graph_c0	1.913	2.4054	1.3234	2.9204	19.9883	1.8265	1.7129	1.7611	2.1066	2.6142
	c62015.graph_c0	447.013	312.555	285.05	178.09	142.239	67.4696	160.114	67.8989	125.993	54.3776
	c62059.graph_c2	47.9426	40.743	33.3348	26.1482	81.6404	26.2698	49.9464	34.5532	32.8747	16.0559
	c62093.graph_c3	1.56	3.1194	12.7089	20.397	4.8141	0.6283	1.9702	2.2018	2.767	1.2679
	c62180.graph_c0	23.5561	27.3397	89.3108	153.03	79.0794	36.3418	28.2296	25.2792	24.5203	25.5245
	c62188.graph_c0	0.2865	0.5072	0.8323	2.2449	12.616	2.1792	5.8829	5.2237	2.7277	1.3193
	c62231.graph_c0	33.5143	31.605	35.5417	72.2476	349.913	40.9512	75.0242	35.8598	189.257	122.765
	c62272.graph_c4	25.3053	34.0146	90.5052	65.1801	80.6384	28.4501	8.2996	9.0703	3.0589	0.7269
	c62277.graph_c0	108.824	135.865	210.257	259.921	325.844	144.561	190.613	118.201	185.304	170.741
	c62476.graph_c0	0.3197	0.0566	5.2632	6.0351	21.1182	0.608	0.2984	0.9716	0.1691	0.3398
	c62543.graph_c0	14.9203	16.0001	25.288	35.4712	46.5129	17.2411	9.1677	10.7852	4.1588	4.0649
	c62550.graph_c0	3.6283	4.5314	2.1844	2.5151	4.5253	1.7344	1.4646	1.8823	0.817	1.1465
	c62589.graph_c0	7.9768	9.8372	8.8798	17.3424	22.1794	10.4624	14.8067	5.6318	12.5865	7.0164
	c62604.graph_c0	18.9666	23.9319	45.123	72.0232	42.3754	19.6507	16.1634	19.5164	15.256	16.7236
	c62634.graph_c0	755.753	576.831	476.63	329.326	267.095	100.292	277.809	162.387	183.562	51.9282
	c62687.graph_c0	23.1124	21.8922	1.2436	2.7443	5.7382	1.0256	5.993	1.4172	10.1379	2.6612
	c62764.graph_c0	25.0543	21.7097	43.6438	54.3702	67.7873	31.8582	23.1881	10.833	19.1004	16.6772
	c62805.graph_c0	13.4092	17.1283	4.7007	2.989	5.3547	1.3142	1.1519	0.2369	0.9139	1.1367
	c62805.graph_c1	31.8249	37.8844	8.1573	5.6967	7.5612	2.3115	2.6871	1.0233	1.4805	2.6063
	c62807.graph_c0	0	0.0711	0.4538	0	7.3483	2.2914	8.6228	6.1031	1.859	0.8537
	c62864.graph_c0	170.387	133.292	132.009	137.672	156.71	79.6604	106.176	59.5264	95.9365	74.606
	c62866.graph_c0	679.37	461.04	621.285	358.51	806.154	394.512	1423.96	339.692	817.893	443.634
	c62876.graph_c0	9.2894	7.4861	10.1234	13.1519	51.036	16.4677	9.9777	6.8606	7.826	7.06
	c62883.graph_c0	23.9718	40.0558	18.9172	18.7523	47.4398	20.4411	28.5686	14.536	36.7588	17.3741
	c62956.graph_c0	3.9731	3.3999	2.1734	2.5946	6.7548	2.6866	6.5247	4.131	8.8742	2.8934
	c62960.graph_c0	23.3601	32.316	32.1735	45.3525	40.8038	20.9576	19.1935	11.7455	16.8091	13.3571
	c62960.graph_c3	16.885	25.2609	21.7132	31.7272	27.2941	13.0591	10.0262	7.7876	7.1458	7.677
	c62986.graph_c0	24.8302	25.8462	51.6893	99.5802	657.826	226.344	75.5297	100.391	29.3845	21.9164
	c63000.graph_c1	555.695	332.868	281.938	218.749	138.686	60.064	48.2896	25.536	37.5191	29.4172
	c63065.graph_c0	25.2451	27.7545	91.534	113.342	151.602	49.8972	57.4831	42.935	81.5951	89.1562
	c63219.graph_c0	21.0785	28.8887	28.8541	52.4299	83.0931	40.1877	22.6231	24.0805	14.247	14.5743
	c63367.graph_c1	10.5719	13.5116	7.1792	7.5685	14.6237	5.1836	8.77	5.0336	8.9624	3.6211
	c63637.graph_c0	27.058	29.1652	32.9081	47.3432	63.265	30.6817	32.4595	25.3702	93.76	60.17
	c63653.graph_c1	27.4795	29.1512	19.3059	26.8782	49.8186	22.618	17.7668	15.4566	14.6261	15.5608
	c63733.graph_c0	0.2239	0	0.2169	0	5.8741	0.7666	4.1809	0.8597	0.5331	0.7141
	c63869.graph_c1	52.1689	72.3296	31.8498	29.7517	20.1495	9.5947	16.8491	4.5192	10.0822	6.1564
	c63905.graph_c0	14.5588	17.7568	30.8637	35.3226	36.2504	16.2747	12.8857	25.9275	12.3013	6.0749
	c63906.graph_c0	7.2532	7.3918	8.2812	11.217	19.4495	10.1608	10.5139	7.4141	17.5238	12.2844
	c64021.graph_c0	32.517	29.0207	41.0925	38.6758	63.7209	26.6219	29.7671	29.7697	27.74	22.5865
	c64038.graph_c2	6.6771	10.0484	5.4788	6.6399	17.9289	4.8679	11.4271	6.7644	16.3366	6.5054
	c64091.graph_c0	0.1547	0	0.8991	0.248	19.015	2.4718	8.9548	8.0932	2.6397	1.6445
	c64155.graph_c0	2.5501	5.2586	24.6978	47.69	39.7848	10.3559	13.6527	5.5428	17.7952	22.002
	c64155.graph_c7	16.209	31.0683	150.499	175.474	278.312	98.5117	11.1836	24.0114	5.3125	10.861
	c64168.graph_c1	57.2091	34.7511	61.5291	95.4189	141.25	30.4766	65.5004	25.0265	37.37	19.6523
	c64186.graph_c2	12528.5	8971.48	11222.3	7673.34	5920.46	2433.81	1820.47	1004.49	1058.9	930.145
	c64241.graph_c0	10.8301	19.4876	14.9842	28.3432	17.6074	5.8008	25.1711	66.184	34.9013	16.444
	c64319.graph_c0	5.7975	5.0718	17.5052	10.5687	127.886	63.0422	67.1706	49.0958	66.57	31.1719
	c64344.graph_c0	0.9265	0.4218	1.7945	0.7072	748.589	329.085	0.7413	0	0.105	0.1407
	c64353.graph_c0	55.4203	61.5309	183.601	231.47	230.508	72.0528	267.947	81.7408	289.79	140.76
	c64413.graph_c0	22.8582	20.4977	25.8757	15.5445	13.5548	3.0487	2.7711	3.134	1.6489	4.4172
	c64431.graph_c0	60.8146	69.9412	47.9673	71.1393	131.801	50.2364	57.5553	43.4654	50.0836	31.1844
	c64516.graph_c0	107.059	86.259	52.8841	38.1478	25.1539	9.4268	10.9405	3.4809	4.237	2.0345
	c64571.graph_c0	148.365	144.279	99.3738	95.6297	78.5927	38.2558	89.755	25.9308	55.8076	39.3948
	c64658.graph_c0	0.6192	0.3289	138.519	237.533	26.266	0.471	0.1927	0	0.0819	0.2194
	c64668.graph_c0	1.9399	1.6486	211.178	301.922	13.7202	0.2656	3.1871	1.0426	11.699	2.8866
	c64673.graph_c0	28.0742	33.7827	62.8975	95.9786	77.1826	38.6818	33.8186	31.696	39.9786	26.4957
	c64686.graph_c0	55.6651	52.8228	32.8418	29.7428	26.9052	12.8457	30.5584	8.4181	17.8655	9.6159
	c64695.graph_c0	6.897	12.7789	10.2526	16.4548	42.0726	15.5573	56.147	14.0085	33.2187	26.2533
	c64832.graph_c0	20.4896	18.5917	17.777	22.3521	31.1027	10.2291	41.441	18.8456	31.8399	9.9813
	c64852.graph_c0	49.9075	52.0133	23.1963	16.6429	30.031	12.79	8.0399	5.5486	12.8261	7.2732
	c64890.graph_c0	34.1196	39.9636	26.4661	31.2685	67.462	33.3889	27.3138	17.4012	18.0771	14.6055
	c64917.graph_c0	20.6793	26.6746	30.8365	26.3078	40.0205	19.8515	39.0669	8.8209	12.7627	13.9549
	c64977.graph_c0	27.3636	30.347	31.8019	19.1825	40.3011	17.236	55.2758	14.2867	63.0552	32.2244
	c65011.graph_c0	17.2936	21.2355	15.8367	21.2252	37.7601	17.8776	28.6102	21.5276	25.2373	16.4241
	c65076.graph_c0	10.7465	15.445	26.8159	44.1801	32.0578	11.9743	12.156	13.2262	12.1391	7.5251
	c65144.graph_c0	4.9071	6.8167	6.2149	6.8574	19.0692	5.5995	3.5236	1.0868	1.4976	5.2155
	c65272.graph_c0	16.034	21.164	25.3087	20.3426	23.7301	7.63	13.0566	8.9713	9.2039	6.164
	c65288.graph_c0	22.9217	17.9122	28.7064	16.7523	16.7654	6.7645	8.239	3.4137	7.0036	4.2004
	c65354.graph_c0	8.518	3.0162	6.8747	4.5513	8.5511	0.972	14.8426	3.5426	9.0122	1.2071
	c65390.graph_c0	25.8909	27.0064	13.2929	7.5003	15.9101	5.8732	12.8122	2.9938	5.198	6.7966
	c65453.graph_c0	16.591	16.9647	12.6313	7.6797	11.8085	4.4546	20.1253	8.6854	21.1205	11.2215
	c65609.graph_c0	1.7832	0.6314	1.1514	8.2576	53.1269	0	0.5549	0	0	0.6318
	c65647.graph_c0	31.2258	31.2517	12.9133	10.4795	5.9335	0.9816	2.409	0.2477	1.0239	0.2743
	c65701.graph_c0	23.2282	39.6562	13.3907	12.7067	14.2382	2.2088	1.2907	0.2654	0.6583	0.5878
	c65718.graph_c0	4.7954	6.9054	13.1074	11.9573	10.8705	4.4993	9.3508	9.3072	8.2869	2.605
	c65882.graph_c0	0	0	0	0	31.0583	0	0	0	0	0
	c65942.graph_c0	14.4171	8.8666	8.8187	6.6672	3.7678	0.8659	1.4953	0.4855	1.8732	0.1792
	c66261.graph_c0	9.6302	8.8234	6.8202	7.9757	18.8285	8.1731	8.9896	3.5815	4.3939	6.717
	c66373.graph_c0	0	0	0	0	16.8292	3.1007	0.9512	0.326	0.2695	0
	c66564.graph_c0	0.6683	0	0.863	5.9514	25.3208	0.5084	1.2477	0	0	0.2368
	c66574.graph_c0	0	0	0	0.1188	42.7714	9.0073	4.255	1.067	1.3233	0
	c66600.graph_c0	1.5189	1.2102	13.3011	10.8213	23.3645	7.0775	4.8445	3.8875	0.904	0.9417
	c66729.graph_c0	0.2418	0	20.6104	29.719	15.2709	0	0	0	0	0
	c67006.graph_c0	0	0	5.2268	10.3412	21.1528	0	0.1737	0	0.1477	0.989
	c67357.graph_c0	0	0.0382	0	0	2.9658	0	0	0	0	0
	c67367.graph_c0	0.8733	0.9277	1.0874	2.1331	13.5744	0.2847	1.9798	0.1197	1.2869	1.7238
	c67562.graph_c0	7.5676	11.0007	0.2572	0.2838	8.5128	1.3635	0.4957	1.6565	1.2642	0.4233
	c67844.graph_c0	0	0	0	0.9321	10.7337	0	0	0	0	0
	c68162.graph_c0	0	0	0.4095	0	14.6499	0.3216	0	0	0	0.1498
	c68169.graph_c0	0	0	0.3701	0	16.2112	0	0	0.1223	0	0
	c68752.graph_c0	0	0	1.6991	0.6817	12.7055	0	0	0	0	0
	c69262.graph_c0	0	0.4852	0.4424	0	13.7562	0	0	0	0	0
	c69424.graph_c0	0	0.2063	0.5642	0.6226	6.4145	0	0.1813	0.7455	0	0.2064
	c69428.graph_c0	0	0	0	0.1194	6.2975	0.1275	0.7303	0	0	0
	c69502.graph_c0	0	0	1.05	0	11.5857	0	0	0	0	0
	c69759.graph_c0	0	0	0.7838	0	7.731	0	0	0	0	0
	c70031.graph_c0	0.1085	0	0.3152	0.9274	5.0584	0.8665	0	0	0	0
	c70243.graph_c0	0.3133	0.3328	0	0	7.3053	0	0	0	0	0
	c70510.graph_c0	0	0.4317	0	0.4343	5.9226	0	0	0	0	0
	c71000.graph_c0	0	0	0	0	4.9196	0	0	0.6943	0	0
	c71079.graph_c0	0	0	0	0	2.5799	0	0	0	0.3327	0
	c71186.graph_c0	0	0	0.9277	0	3.3234	0	0	0.2627	0	0.1454
	c72510.graph_c0	0	0.1267	0.2311	0.3825	4.0569	0	0	0	0	0
	c73035.graph_c0	0	0	0	0	3.894	0	0.2201	0	0	0
	c74163.graph_c0	0	0	0	1.0843	2.07	0	0	0	0	0
	c7794.graph_c0	0	0	0	0	5.6928	1.3197	0.072	0	0	0
	c8754.graph_c0	0	0	0.4582	0.5056	2.7579	0	0	0.1514	0.876	0.5029
	c15821.graph_c0	0	0.1433	0	0	0.1311	0.077	4.9125	0.0648	0.8031	0.0717
	c16419.graph_c0	0	0	0	0	0	0	4.7757	0	0.3383	0
	c17141.graph_c0	0	0	0	0.1622	0	0	5.809	0.1457	0.2409	0
	c18258.graph_c0	0.7512	0.7182	0.5093	0.0803	0.073	0.0857	4.3477	0.0721	2.5036	0.8783
	c19288.graph_c0	0	0	0.099	0	0.4964	0.2332	3.5298	0.2943	0.4055	0
	c21750.graph_c0	0	0	0	0	0	0	5.9635	0	1.2673	0
	c2236.graph_c0	0.5135	0.1091	0.1989	0	0.0998	0	4.2179	0.1971	2.6891	0.764
	c22524.graph_c0	1.43	1.0127	1.385	0.5094	1.2349	0.5439	21.6551	0.61	26.7294	25.3318
	c22555.graph_c0	8.0181	9.1604	4.7374	3.395	3.2824	2.3017	16.5229	2.9523	21.3681	6.6461
	c22684.graph_c0	0	0	0	0	0	0.2231	24.8243	5.0671	4.6549	0.6235
	c22714.graph_c0	0.3018	0.8016	0.2192	0.4032	1.0263	0.9471	2.6766	0.0724	1.6765	2.8871
	c22791.graph_c0	1.837	1.4635	0.4448	0.9815	0	0.524	39.8681	0	10.5679	1.4643
	c23191.graph_c0	0.1568	0.4997	0.7592	0.3351	0.1523	2.5047	14.9283	2.4076	1.6173	2.4996
	c23216.graph_c0	1.0892	1.6198	0.1406	0.3104	0.1411	0.3314	14.9121	0.3485	23.6812	19.0625
	c23253.graph_c0	10.0639	10.3618	4.0487	2.9782	2.8579	2.8268	3.6133	0.1486	4.0543	3.9495
	c23440.graph_c0	5.294	8.4357	7.9473	3.6773	5.7861	2.2654	7.0422	1.0162	3.8858	0.9847
	c23511.graph_c0	6.9959	8.0641	1.7299	2.7041	1.0123	0.6794	14.3116	0.2857	5.4332	3.1641
	c23620.graph_c0	12.1055	12.3139	0.5684	0.5488	1.2117	0.6697	3.8352	0.3521	5.3559	3.9769
	c23648.graph_c1	0.914	0.9709	0.5901	0	0.296	0.1738	4.6924	0.1462	1.9339	0
	c23683.graph_c0	3.573	0.7591	3.4604	0.7636	4.8596	4.0771	16.6766	0	14.743	2.2785
	c23692.graph_c0	0.1655	0.2637	0.0801	0.0884	0.3216	0.4721	9.5781	0.4765	6.8287	2.9023
	c23805.graph_c0	10.7206	11.551	4.5981	4.4189	5.5051	4.8933	5.2897	0.147	0.8507	2.4417
	c23805.graph_c1	11.3188	13.416	3.8079	6.6208	6.2505	6.118	6.2283	0.6861	2.0799	3.2925
	c23860.graph_c0	0.2096	0.6678	0	0	16.8971	20.8033	4.8903	0	1.164	2.0045
	c24056.graph_c0	27.6163	29.3364	3.1237	4.3083	6.6584	4.6004	14.1127	0.5804	3.519	10.0697
	c24099.graph_c0	0	0	0	0	0	0.2517	2.5743	0.1059	4.114	6.0966
	c24147.graph_c0	4.0533	5.3188	1.3855	1.274	2.548	1.9045	15.3571	0.4577	14.7571	27.3686
	c24221.graph_c0	16.8742	19.109	11.8715	13.7794	14.0735	29.246	83.2165	18.9452	37.7693	34.0083
	c24502.graph_c0	0	0	0.0706	0.2338	0.0708	0	12.049	0	1.6781	0.7751
	c24523.graph_c0	6.1403	4.8436	3.101	3.7898	24.6488	24.6043	76.5191	4.5706	54.384	73.856
	c24594.graph_c0	36.344	28.4042	12.8225	11.6515	14.1233	5.9246	12.3589	0.7475	5.5618	1.1037
	c24765.graph_c0	0.7987	5.7272	1.3537	2.3472	2.7159	3.6457	6.7103	0.5749	1.426	2.1223
	c24831.graph_c0	0.0671	0.4989	0.3249	0.717	0.5215	0.6125	4.1337	0.3864	0.9051	0.9271
	c24907.graph_c0	31.559	27.8009	21.9917	14.6005	28.9771	34.914	74.1879	12.7435	39.5485	43.5642
	c24968.graph_c0	71.5168	67.2722	51.2869	46.9636	66.0313	60.4271	80.2641	12.313	28.1579	37.7156
	c25087.graph_c0	588.305	595.145	157.196	174.001	101.75	88.5789	397.176	32.5429	145.797	41.3438
	c25092.graph_c0	379.095	362.057	346.241	244.119	311.357	268.922	343.619	71.8795	277.18	427.405
	c2510.graph_c0	0	0	0	0	0	0.128	3.1423	0	0.4452	0
	c25188.graph_c0	31.0248	24.2051	28.1772	20.0851	25.8885	16.8932	53.5958	11.9846	50.7691	31.0591
	c25213.graph_c0	61.8231	69.141	38.8632	30.571	57.2633	30.015	96.6023	17.8742	53.0181	37.3437
	c25213.graph_c1	134.62	163.142	106.964	86.6091	128.114	89.9741	207.731	34.278	112.708	78.5482
	c25234.graph_c0	51.5956	82.5313	68.6848	38.5319	77.0264	66.1499	313.341	67.8737	116.027	72.412
	c25288.graph_c0	11.1144	9.3448	9.0236	5.4079	7.5354	9.0128	37.0853	6.8088	38.9552	16.2365
	c25352.graph_c0	42.47	48.9144	8.8759	11.1073	14.5495	14.4112	40.3751	4.7197	30.6849	29.6968
	c25509.graph_c0	14.0125	22.3279	19.9325	18.7178	35.7346	20.9864	22.0731	0.8405	8.6867	20.9435
	c2561.graph_c0	0	0	0	0.6458	0	0	6.7692	0	3.3566	0
	c25612.graph_c0	4.5111	6.1232	7.1603	6.2937	12.052	15.0139	16.9611	2.4053	11.3354	12.3861
	c25928.graph_c0	0.1877	0.7978	0.9092	0.8025	1.6416	0	16.2988	0.7208	3.2775	0.5986
	c25943.graph_c0	26.8117	29.5587	11.7833	13.3629	13.1332	9.6412	19.034	3.3517	11.8891	8.3814
	c26071.graph_c0	4.4662	4.175	1.7302	1.7182	3.9918	4.2809	18.0103	2.9148	19.9877	8.3545
	c26158.graph_c0	14.4131	15.153	10.6491	10.4799	11.404	7.6299	10.8189	1.4261	4.0088	7.1067
	c26205.graph_c0	0	0	0	0.2168	0.0657	0.0772	19.1921	0	2.2003	0.2156
	c26286.graph_c0	13.913	15.3075	23.0995	13.806	29.4468	19.8452	51.4862	10.0148	25.6288	13.2031
	c26501.graph_c0	9.9638	12.7013	2.9593	4.472	6.7114	8.3378	17.1138	3.6339	36.2638	21.6037
	c26646.graph_c1	20.1255	24.3941	9.9956	7.9961	10.0267	13.5436	65.9945	12.3818	43.405	37.5703
	c26724.graph_c0	16.5809	15.4119	14.0512	6.6446	9.5643	4.7301	19.3474	1.9892	11.1013	10.4636
	c26825.graph_c0	85.7457	59.9335	40.9245	22.7978	26.321	19.0458	35.1108	7.2762	33.0639	18.3019
	c26846.graph_c0	0	0	0	0	0	0	7.3737	0	3.8572	7.7498
	c26914.graph_c0	5.8958	9.7764	11.6987	10.4495	14.6687	16.9013	33.6928	3.3123	26.5867	57.0084
	c26988.graph_c0	0.6871	0.3649	0.4991	0.1836	1.0012	0.98	13.9498	0.3297	3.4075	0.1826
	c27203.graph_c1	6.1083	9.0843	4.1411	7.833	7.4178	4.1821	8.838	0.5862	5.8164	6.1676
	c27242.graph_c1	11.1331	11.0613	13.3829	12.0372	29.3937	29.2939	33.2561	7.0396	52.4337	35.6377
	c27262.graph_c0	29.6902	26.5921	31.574	26.1289	24.3195	13.2861	21.7374	1.6762	11.0868	10.5187
	c27388.graph_c1	8.9732	10.5626	9.8649	5.7016	9.8956	9.6859	18.111	0.931	8.4674	6.4441
	c27406.graph_c0	4.7426	5.4255	3.0032	1.5594	6.0251	5.2036	17.5381	2.7135	19.3953	15.4128
	c27415.graph_c0	9.9559	6.3615	2.9724	3.8397	1.3817	2.3917	75.1874	4.0951	44.7869	35.0864
	c27458.graph_c0	0.5743	0	0	0	0.5579	0	30.5561	3.307	4.1012	6.1037
	c27721.graph_c0	48.5588	41.7687	59.5145	75.082	117.729	139.752	107.705	12.5791	44.158	47.7284
	c27724.graph_c0	1.1201	1.5144	5.72	5.0056	7.8153	9.412	73.0026	8.3072	112.154	31.7112
	c27816.graph_c0	2.3815	5.0596	0.7688	0.4242	0.7712	0	7.7807	0	6.614	0.4219
	c27957.graph_c0	2.9345	4.546	3.3157	5.0958	5.7611	5.7204	22.9414	3.2858	15.0384	8.642
	c28029.graph_c1	6.9754	5.8346	2.5001	1.7021	2.081	1.2535	4.6657	0.6326	7.9757	7.2387
	c28068.graph_c0	0.5804	0.6166	1.4053	1.0079	3.1717	5.4639	31.9658	4.6652	36.0383	46.3431
	c28099.graph_c0	8.6569	11.3182	3.6116	2.9888	5.5637	2.7355	13.4269	0.3835	5.1784	6.0868
	c28133.graph_c0	5.6403	5.3609	4.6001	2.8551	6.0564	4.065	12.47	0.5698	2.5912	5.9948
	c28185.graph_c0	1.6989	2.2559	0.4113	0.9078	0.8253	0.4847	13.4802	0.4076	3.7073	1.8057
	c28237.graph_c0	65.0682	67.1191	42.8448	32.6471	44.4232	42.7839	84.1653	16.374	51.7108	58.7208
	c28308.graph_c1	8.7569	10.4949	4.3492	5.0389	6.1078	8.199	9.6416	1.0775	4.0979	4.5343
	c28320.graph_c0	8.1335	10.3681	9.1376	7.6487	5.3732	5.1974	15.1848	1.8735	7.7448	2.4205
	c28391.graph_c0	14.3536	18.6652	12.9427	8.4627	9.8573	11.0134	15.9399	1.1876	8.6404	14.7296
	c28427.graph_c0	5.8646	1.5575	4.2599	2.3502	13.5315	9.2016	19.845	0.7036	31.9935	12.4664
	c28484.graph_c0	19.1185	22.3234	5.968	4.7278	2.763	3.7863	62.2421	5.9142	72.8441	26.3657
	c28484.graph_c1	24.6084	29.1808	6.0968	2.9049	4.8648	12.0812	94.9572	13.8687	137.143	49.4207
	c28534.graph_c1	1.8065	3.1983	3.7907	5.7913	9.6524	8.5889	53.1181	2.6006	31.0578	18.5599
	c28551.graph_c0	4.3263	4.7309	3.697	3.7393	4.203	5.9531	14.491	1.2212	9.1881	6.3563
	c28568.graph_c2	5.9272	7.3458	5.9797	8.3134	6.1182	7.4681	8.7605	1.4222	6.467	8.2684
	c28598.graph_c0	12.8023	23.9091	39.9967	57.5925	22.8689	14.8443	22.7448	4.3599	7.0456	9.437
	c28631.graph_c0	12.1933	13.6625	6.309	13.5657	7.789	7.4334	9.9789	1.4428	6.0969	11.3619
	c28639.graph_c0	34.0749	56.1365	39.4339	25.9216	58.9136	33.2811	146.372	26.3291	110.446	57.7008
	c28639.graph_c2	14.8245	26.8139	17.4618	13.7012	24.9116	23.7741	44.8811	1.9227	19.0757	25.1248
	c28668.graph_c0	5.7374	4.6236	3.6406	3.4532	4.0363	4.2141	6.71	0.9494	4.605	7.2895
	c28686.graph_c2	96.9334	81.6903	51.5295	35.9099	19.462	13.0275	53.0847	7.8561	37.4331	9.8447
	c28785.graph_c1	5.9724	6.0854	6.6106	6.2521	5.447	3.8943	6.9404	0.5849	2.5146	4.1455
	c29350.graph_c0	4.4641	4.4712	2.5941	3.9527	5.8238	6.695	13.573	2.2034	14.2705	24.5368
	c29504.graph_c0	0	0	0	0	0	0	6.3363	0	2.78	0.4654
	c30429.graph_c1	0	0.3655	0	0.1225	0.1671	0.1309	2.248	0.1101	1.456	0.7923
	c30486.graph_c0	0.1877	0.1993	0.0909	0.7019	0.9115	0.4283	10.5104	0.9906	13.0293	10.2717
	c30964.graph_c1	2.2579	5.3968	3.2802	9.6517	6.9464	2.7912	9.1335	0.7224	7.4654	5.7996
	c31203.graph_c0	0	0.1533	0	0.3084	0.1402	0.1646	6.3305	0.277	0.916	0.1534
	c31683.graph_c0	0.5559	1.7714	1.2561	2.574	1.08	1.6914	7.7831	0.8891	1.7643	1.3785
	c32173.graph_c0	0.6076	0.8606	1.3731	1.0822	2.558	1.849	8.13	0.5832	2.4108	2.368
	c33427.graph_c1	1.5716	1.8781	0.9513	0.4199	0.5725	0.6725	6.4182	0	1.4029	0
	c33465.graph_c0	0.2455	0.1304	0.7134	0.3936	2.5047	1.6811	11.0017	1.0604	2.5329	1.5658
	c33584.graph_c0	0	0	0	0	0	0	3.7803	0	0.5843	0
	c33919.graph_c0	0	0	0	0	0	0	4.6882	0.2678	0.5904	0
	c33919.graph_c2	0	0	0	0	0	0	4.0848	0	0.5512	0
	c34089.graph_c1	0	0	0	0	0	0.1924	4.2499	0	0.4014	0
	c34096.graph_c0	0.309	0.4923	0.2244	0.7429	0.5253	0.7933	8.7968	0.5189	4.8422	1.3957
	c34595.graph_c0	0	0	0	0	0	0	11.9063	0.2226	4.0484	0.2465
	c34661.graph_c0	0	0	0	0.9418	2.854	2.3466	19.1962	0.5639	6.294	2.4979
	c34862.graph_c0	0.0918	0.195	0	0	0	0	4.4559	0	0.9469	0
	c34869.graph_c0	0.9456	1.5786	0	0	0	0	14.8805	0	3.8591	0.4307
	c34881.graph_c0	11.8351	10.6012	17.9219	19.4534	9.0619	12.2461	23.5469	4.1874	32.7898	36.6708
	c35264.graph_c0	0.2165	0.23	0	0	0.4207	0.2471	6.2653	0.4156	1.718	1.1506
	c36069.graph_c0	5.2002	3.0935	2.4175	3.5566	1.6166	1.8989	5.8251	0.1996	1.6506	3.7584
	c36130.graph_c0	8.0452	12.0763	2.7102	4.1118	3.4832	2.3949	12.163	2.4339	9.8535	8.365
	c36219.graph_c0	0	0.4116	0	0	0	0.2211	5.0642	0	1.6912	0.2059
	c36440.graph_c1	0.1428	0.4552	0.6917	1.3737	0.555	0.326	5.8665	0.4112	4.1935	1.6699
	c36490.graph_c0	5.268	11.8505	7.5029	7.9476	5.7199	3.536	6.0746	0	0.7377	3.6229
	c36777.graph_c0	0	0	0	0	0	0	4.7307	0	0.6032	0
	c37087.graph_c0	0.3315	1.5844	4.4941	1.2397	0	0	7.8897	0	1.7096	0
	c37143.graph_c0	4.9512	5.6223	1.9842	2.9192	2.1563	4.0913	9.8812	0.8193	3.116	3.6292
	c37183.graph_c0	4.4836	6.155	2.3382	2.4325	3.2836	1.8891	5.6663	0.5296	4.9261	3.0058
	c37286.graph_c0	3.7598	5.3253	0.3034	2.6786	2.4351	0.715	11.9914	0.6014	6.9613	2.6641
	c37531.graph_c0	12.1854	11.8089	15.5282	6.3966	16.1995	7.0743	41.7074	8.207	12.2137	6.8164
	c37600.graph_c0	0	0.3016	0	0	0	0	6.6262	0	1.8024	1.8107
	c37676.graph_c0	0.9333	0.1416	144.491	227.819	124.733	82.6105	9.0853	0.3839	2.2217	0
	c37719.graph_c0	0	0	0	0	0	0	14.5776	0	2.7037	0
	c37863.graph_c0	2.8066	0.4066	12.1081	7.7706	2.2308	3.057	3.6916	0.1224	6.7823	9.4912
	c37919.graph_c0	0	0	0	0	0	0	5.3794	0	0.6418	0
	c37962.graph_c0	0	0	0	0	1.0119	0.2971	6.8061	0.2499	1.0331	2.2141
	c37985.graph_c0	6.7662	6.4688	7.2083	3.6153	5.5873	5.0186	8.8425	0.3247	4.8321	9.3488
	c38144.graph_c0	0	0	0	0	0	0	9.8544	0	1.971	0
	c38174.graph_c0	0	0	0	0	0	0	10.7876	0	2.4603	0
	c38744.graph_c0	7.6084	12.6571	6.8125	8.284	3.7655	5.5695	3.3501	0	1.7087	5.3402
	c39069.graph_c0	8.9119	8.7336	7.3851	9.2218	19.7852	12.3894	29.4975	6.2643	21.4142	22.2459
	c39311.graph_c0	1.7059	0.9061	0.2065	0	0.2072	0.4867	4.5783	0	4.5686	1.3599
	c39328.graph_c0	10.8867	8.4238	7.3546	4.7398	8.6179	5.2145	17.0003	3.2249	10.4518	8.9282
	c39573.graph_c0	0	0	0	0	0.2406	0.7066	2.4277	0	0.5896	0
	c39592.graph_c0	0	0	0	0	0	0	3.9218	0	0.3226	0
	c39877.graph_c0	0	0	0.113	0.1247	0.2267	0.2663	4.4659	0.448	1.6666	0.124
	c40647.graph_c0	0	0	0.4455	0	0	0	8.8034	0	1.0951	0
	c40647.graph_c1	0	0	0	0	0	0	7.2991	0	1.9943	0.2968
	c40647.graph_c2	0	0	0	0	0.3137	0	20.7955	0	1.281	0
	c40932.graph_c0	0.5153	0.1825	0	0	0.1669	0.196	8.1775	0.6594	2.9986	1.8256
	c40941.graph_c0	1.9571	3.7421	0	0.8366	0.3803	0	17.9034	0	3.4165	0.416
	c40941.graph_c1	4.1669	5.3583	1.062	1.1718	0.8522	1.001	17.8106	0.2105	3.8285	0.4662
	c41235.graph_c1	0	0	0	0	0.5857	1.3758	12.9434	0	0.9567	0
	c41236.graph_c0	16.5855	11.6462	12.2514	9.3125	15.0205	8.6609	37.5247	5.3959	36.1362	16.4328
	c41253.graph_c0	0	0	0	0	0	0.3523	12.1049	0	1.225	0
	c41295.graph_c0	0.1203	0	0	0.2572	0	0.1373	7.0764	0.1155	1.4322	0
	c41343.graph_c0	0	0	0	0	0	0	8.7591	0	0.9896	0
	c41802.graph_c0	3.9018	5.5955	2.2673	1.8763	6.444	6.6785	16.5722	0.3745	7.5854	15.1366
	c41917.graph_c0	1.6775	1.5274	2.3209	2.4328	3.9577	5.469	76.9515	17.4795	78.4385	28.1442
	c41995.graph_c0	0	0.3488	0	0.2339	0.2127	0.2498	7.5608	0.6303	7.1219	11.866
	c42225.graph_c0	0.1548	0	0	0	0	0.1767	6.0703	0	0.7372	0
	c42390.graph_c0	0	0	0	0	0	0	7.3371	0	0.8316	0
	c42447.graph_c1	0.0424	0.045	0	0.0453	0.2059	0.3385	3.1647	0.5287	0.8071	0.5405
	c42595.graph_c0	0	0	0	0	0	0	7.1168	0	1.3444	0.1286
	c42595.graph_c1	0	0	0	0	0	0	12.1388	0	1.8761	0
	c42687.graph_c0	20.9267	24.4532	33.007	40.5729	53.1494	27.6319	48.5575	2.8692	18.0288	14.9339
	c42693.graph_c0	32.8286	34.71	21.1466	18.3214	25.8431	25.6172	205.614	26.1209	140.132	66.9237
	c42703.graph_c0	0.169	0.1796	0.1637	0.2409	0.7664	0.5144	3.5768	0.4326	2.3698	1.8566
	c42958.graph_c0	0	0	0	0	0	0	7.5641	0	2.3689	0
	c43014.graph_c0	0.3113	0.1417	0	0.2376	0.0432	0.3552	2.5736	0.1707	2.1524	0.898
	c43053.graph_c0	63.9316	78.4903	28.6749	21.5598	15.1456	7.9231	34.6088	2.5147	20.791	5.5696
	c43174.graph_c0	0	0.3665	0	0	0	0	5.1533	0.1325	1.2047	0.0733
	c43174.graph_c1	0	0.3844	0	0	0	0.2065	5.5736	0	0.5743	0.1923
	c43402.graph_c0	0	0	0	0.2276	0	0	8.9462	0	1.183	0
	c43521.graph_c0	0	0.6189	0	0	0.3773	0	5.0758	0.1864	0.7705	0
	c43534.graph_c1	12.7427	8.2185	1.5427	2.6748	3.0949	1.2983	55.8643	0.6552	24.1952	20.0735
	c43595.graph_c0	31.1334	31.8476	39.4589	38.4729	24.3961	15.7894	30.1387	4.0578	11.5898	18.6557
	c43607.graph_c0	15.479	14.0562	10.639	11.4723	8.7317	4.5582	16.5468	1.6773	5.547	9.2873
	c43609.graph_c1	9.5152	8.5119	10.428	11.7737	10.4603	15.1437	22.9067	3.6048	19.2733	33.267
	c43734.graph_c0	0	0	0	0	0	0	10.9033	0	2.0445	0
	c43757.graph_c1	29.5454	25.8851	41.0045	55.9856	31.9585	24.3299	58.572	9.0623	35.771	23.6327
	c43872.graph_c1	7.8087	3.318	3.0251	3.7087	4.046	3.1682	18.9521	3.664	19.0019	8.6684
	c44098.graph_c0	0.176	0.0467	0	0	0.1283	0.2511	6.285	0.3379	10.336	6.9689
	c44121.graph_c0	10.7051	10.8271	11.6095	11.7824	12.2683	7.7536	21.3623	4.122	11.8517	12.0592
	c44160.graph_c0	1.1252	0.9237	0.644	0.6559	0.3975	0.3502	21.1987	0.4418	19.8464	15.2757
	c44165.graph_c0	6.1819	4.9909	9.6593	7.3989	10.4099	5.5493	19.6972	3.2434	8.1102	8.5853
	c44418.graph_c0	1.1143	0.9469	1.295	1.9052	3.897	3.0516	73.8502	1.2833	42.2637	20.1331
	c44462.graph_c0	0	0	0	0	0	0	12.5215	0	3.1198	0
	c44499.graph_c0	6.6412	6.271	3.3946	3.5485	6.8104	7.5782	28.0695	2.6558	19.0299	12.9407
	c44601.graph_c0	14.2872	20.0337	11.1804	11.2981	15.3235	19.1072	67.8575	11.6828	39.9061	29.1554
	c44643.graph_c0	0	0	0.507	1.1189	0.5086	1.7921	28.8316	0	4.5694	0.5564
	c44782.graph_c0	0.4002	0.2834	0.2584	0.1425	0.3888	0.1522	11.8293	0	11.2199	2.9773
	c44922.graph_c0	1.1893	2.3864	1.4078	3.3891	4.1081	9.0474	11.5953	2.0292	10.1712	18.2585
	c45312.graph_c0	19.5241	11.7259	4.8776	2.6541	4.3565	1.8894	16.6797	1.5891	13.248	5.7927
	c45335.graph_c0	0.8452	0.8979	1.2279	1.8065	1.2317	2.8934	11.835	0.4056	17.7733	3.5934
	c45344.graph_c0	0	0	0.0648	0	0	0	2.3119	0	0.5311	0
	c45384.graph_c0	3.6366	3.1273	4.0252	8.5127	2.0189	3.5569	5.9812	0.4986	2.8857	2.5768
	c45503.graph_c0	2.326	3.0886	2.2527	1.5535	2.8247	10.6168	17.913	1.1162	3.9221	9.2707
	c45711.graph_c0	0.5772	0.3066	1.3974	0.6168	0.4205	2.4697	30.7095	3.0466	9.1596	4.6007
	c45894.graph_c0	10.5249	11.9515	13.3568	11.2473	20.8026	14.9089	22.0211	2.0899	10.9435	20.8299
	c45903.graph_c0	0.0876	0.3724	0	0.2809	0.0851	0.7	13.0888	0.6729	2.712	0.8383
	c45953.graph_c0	0.3226	0.3427	0.4687	0	0	0.5522	8.8842	1.0837	7.2961	3.429
	c46001.graph_c3	1.942	4.7154	1.6121	1.7788	2.4257	3.1658	9.5821	0.7988	2.8619	5.6025
	c46021.graph_c1	8.318	7.658	4.8336	5.3334	5.3873	7.7515	16.047	3.1933	11.7707	10.3143
	c46056.graph_c0	0.5739	0.6096	0	0	0.1239	0.8731	11.8451	0.918	6.4259	2.8465
	c46072.graph_c1	0	0	0	0	0.6942	0	16.6766	0	3.9693	0
	c46216.graph_c0	0	1.4095	0.6425	0	0.3223	1.1355	31.5831	0	11.318	2.8204
	c46252.graph_c0	1.4518	1.1995	0	0.6895	0.7836	0.3681	29.3631	0.1548	6.5281	3.6004
	c46281.graph_c0	0.1178	0.5006	0.7988	0.3777	0.4579	0.2689	13.6379	0.7916	3.6462	1.2523
	c46325.graph_c0	5.6783	3.7915	2.8283	0.6935	3.4675	3.7026	8.6323	0.6228	5.7931	8.9665
	c46464.graph_c0	0	0	0	0.6582	0	0	24.58	0	3.5435	0.1637
	c46547.graph_c1	9.9372	10.345	7.3143	6.5839	10.2332	5.8964	12.2445	0.763	4.4157	1.0562
	c46716.graph_c1	0.9557	1.3892	3.9458	3.0637	0.1955	0.2296	12.8178	0.3862	9.5388	10.2106
	c46748.graph_c1	14.0644	14.3594	13.0916	9.6858	14.4986	13.7307	20.9331	3.3746	12.0902	16.111
	c46762.graph_c0	9.7586	9.8925	8.9651	6.7933	14.952	18.0077	100.464	20.4442	91.0191	74.6182
	c46896.graph_c1	4.0016	7.8549	3.7913	3.4396	2.1973	2.8787	10.8003	1.4194	3.7276	2.4964
	c46915.graph_c0	0	0.3283	0	0	0	0	3.7509	0	1.1037	0
	c46981.graph_c0	3.9815	5.8743	1.8209	2.3637	2.3638	0.3786	5.7814	0.5307	1.9307	0.9404
	c47101.graph_c0	84.7986	97.8916	52.1832	37.865	60.7839	55.9384	188.22	39.7024	156.346	134.918
	c47130.graph_c0	0	0	0	0	0	0	7.2701	0	2.6486	0
	c47130.graph_c1	0	0	0	0	0	0	8.9938	0	2.8928	0
	c47130.graph_c2	0	0	0	0.2071	0	0	20.4376	0.3719	10.3008	4.9423
	c47160.graph_c1	14.0473	7.2953	4.8372	7.0053	8.7947	3.9183	14.5698	0.2996	6.1926	7.2992
	c47194.graph_c0	7.8853	9.972	10.1825	9.229	11.1261	14.7823	17.8761	3.2434	12.961	11.7731
	c47219.graph_c0	0	0	0.1794	0	0.18	0	12.1071	0.1778	2.0583	0.1969
	c47219.graph_c1	0	0	0	0	0	0	5.5493	0	1.464	0.4357
	c47325.graph_c0	60.976	86.2779	27.3159	26.447	17.3878	14.5075	20.9128	4.5609	20.3726	13.7094
	c47332.graph_c3	1.618	1.3505	0.5597	0.494	0.7859	0.7913	8.7386	0.2218	2.8429	1.8425
	c47510.graph_c0	0.179	0.1902	0.1734	0	0	0.6129	14.3718	1.0309	4.8299	0.3805
	c47520.graph_c1	9.1237	11.5558	7.137	11.9999	8.8637	9.6102	16.0508	1.3472	7.5182	15.6645
	c47682.graph_c0	0	0	0	0	0	0	8.8484	0	5.1147	0
	c47682.graph_c1	0	0	0	0	0	0	9.1165	0	1.1624	0
	c47769.graph_c0	2.921	3.3727	1.599	1.9	0.987	1.1593	6.7573	0.4875	2.9224	2.1597
	c47802.graph_c0	16.1412	11.5145	10.8402	7.5543	9.5003	11.9654	106.902	16.8485	68.4347	87.907
	c47849.graph_c0	0	0	0	0	0	0	14.8433	0	3.2445	0
	c47849.graph_c3	0	0	0	0.1997	0	0	5.06	0	1.3349	0
	c47866.graph_c1	19.2433	17.7844	10.2504	9.2538	9.3474	13.6143	99.3364	20.8698	133.915	53.5861
	c47926.graph_c0	2.9599	3.319	1.9111	2.6359	2.5561	1.5011	3.8375	0.1578	1.9573	3.6703
	c47944.graph_c0	3.5162	5.1485	10.3083	13.3037	14.2179	8.1331	23.6857	4.2868	71.6383	25.0492
	c48075.graph_c0	1.1681	0.7238	0.3771	0.5201	0.4728	0.5554	5.0884	0.2803	6.0247	4.1383
	c48092.graph_c0	2.5221	3.3936	1.8998	1.677	1.4701	2.9419	6.0165	1.0758	2.8907	3.5145
	c48186.graph_c1	3.0558	2.912	20.6299	28.2856	4.8897	7.4355	21.2264	4.4855	7.738	16.6693
	c48398.graph_c0	7.0052	9.3427	2.3771	2.9507	2.1857	2.3339	11.4078	1.2269	6.005	5.1629
	c48543.graph_c0	0.1445	0.4605	0.1399	0.4632	0.2807	1.1541	14.0274	0.8321	8.0258	6.9107
	c48602.graph_c0	0.6869	2.0565	3.508	3.4703	5.703	6.3423	20.6949	3.2965	15.1637	7.434
	c48630.graph_c0	0.1453	0	0.1407	0.621	1.4114	1.3262	3.7972	0	3.9195	1.0809
	c48645.graph_c0	0	0	0	0.089	0.0809	0	7.233	0	0.9917	0.0886
	c48646.graph_c0	6.108	3.1565	5.1161	5.6451	4.6509	4.3326	9.0918	0.7922	7.3356	5.6146
	c48654.graph_c0	7.238	6.9478	3.9695	2.2366	2.6263	3.7814	20.9209	1.5902	4.4979	6.0246
	c48669.graph_c0	0	0	0.3252	0	0	0.7662	6.3724	0.6444	53.7251	32.2338
	c48774.graph_c0	3.2136	4.217	2.7462	3.0301	2.3874	4.7456	9.1759	1.27	3.15	2.8128
	c48774.graph_c1	34.4429	40.0031	10.2297	15.2135	16.5076	23.5817	45.8698	6.1706	17.8561	11.7144
	c48823.graph_c0	8.0164	10.5194	6.6221	5.2911	6.4136	8.3403	8.5836	0	5.6127	8.5202
	c48888.graph_c0	1.5688	0.4762	1.7365	0.479	0.7621	2.941	5.544	0.7528	1.6005	0.5955
	c48908.graph_c0	14.3064	10.7784	21.324	26.0227	12.223	10.536	19.227	4.09	10.6276	13.5879
	c48908.graph_c1	9.8	13.6823	14.1014	22.7406	8.0246	8.1475	14.5063	2.1499	7.4431	11.16
	c49006.graph_c0	0.1664	0.5304	0.5373	0.415	1.7246	1.266	8.907	1.544	6.735	2.5353
	c49188.graph_c0	0	0	0	0	0.4287	0.2517	3.0891	0	0.2626	0
	c49228.graph_c1	9.4968	12.4494	4.6967	5.83	5.3001	2.5363	9.0537	0.3879	4.1687	6.4428
	c49305.graph_c0	9.8156	14.3723	6.1663	10.2058	9.7936	11.5033	14.6107	2.0369	8.2097	11.8423
	c49319.graph_c1	6.0175	5.5106	3.8183	3.1044	3.6286	4.9723	10.0722	1.394	5.4335	4.8519
	c49374.graph_c0	4.0042	2.2686	2.5854	1.7116	2.0747	1.2185	9.22	0.7686	8.473	3.121
	c49384.graph_c1	0	0	0.1434	0	0.1438	0	2.9026	0	0.8225	0
	c49490.graph_c1	18.3912	13.6757	15.7337	17.033	16.3781	9.4438	20.029	2.9418	8.7561	18.2439
	c49538.graph_c0	2.5257	4.1204	6.4648	6.0729	20.4186	15.2339	47.6592	7.1856	13.4566	20.9004
	c49610.graph_c0	8.8119	11.1922	7.2356	5.3225	7.2581	8.3065	16.6303	1.4708	7.2963	14.0486
	c49699.graph_c1	31.0672	45.6953	9.1294	13.4784	8.6418	12.4229	11.7737	2.1662	10.3243	9.1721
	c49699.graph_c4	25.1451	42.7797	8.9421	14.695	4.962	13.0015	11.7362	0.9427	10.9117	5.8462
	c49813.graph_c0	37.2327	25.9674	14.9126	9.2033	6.9301	4.5663	6.0904	0.7514	2.6921	1.7567
	c49840.graph_c0	1.1106	0.6882	0.2689	0.3956	2.068	2.3234	21.0801	3.1977	11.7503	3.4429
	c49875.graph_c0	19.5637	25.475	14.3633	16.3542	12.1088	8.6416	13.844	2.1199	8.1375	11.4027
	c49921.graph_c0	4.1548	3.44	2.1303	0.7835	0.4155	0.1394	6.8442	0	1.0666	0.0649
	c50003.graph_c0	0.4841	0.4114	0.3751	0.7243	0.8466	1.2154	6.1463	0.3717	3.9954	6.5865
	c50073.graph_c1	0.1237	0.6568	0.9581	1.1894	1.8021	3.6689	10.9665	2.0177	1.3738	1.5772
	c50132.graph_c0	75.5035	76.0065	39.5655	35.2896	52.9428	36.798	56.5149	7.7375	35.3693	23.7286
	c50187.graph_c2	3.376	5.3794	4.4373	2.3192	1.4056	2.7516	7.2032	0.4629	2.2962	3.8444
	c50206.graph_c0	11.6273	9.514	8.5218	10.0746	10.0747	7.5304	17.7474	1.508	5.4859	12.024
	c50237.graph_c0	2.1336	0.3487	1.9074	0.5262	2.5511	1.8728	6.4346	0.315	11.4604	2.791
	c50334.graph_c0	7.2033	8.5656	4.6856	4.2509	4.8046	5.0299	10.9392	1.6509	4.6921	5.0278
	c50478.graph_c0	0.0763	0	0.1479	0	0	0	3.1355	0.0733	0.5452	0
	c50485.graph_c0	14.8092	18.6269	13.9906	13.1071	17.5646	16.2767	36.4683	8.2837	22.4209	18.0574
	c50486.graph_c1	3.4476	3.2961	0.5342	0.8105	0.6699	0.9442	2.9608	0.3309	1.6414	3.0047
	c50509.graph_c0	13.3052	15.7204	12.0971	14.0733	16.0916	11.1546	22.0521	4.6909	16.4831	14.1414
	c50524.graph_c1	1.6264	2.4476	2.4284	1.4484	4.2135	2.0879	7.1483	1.1057	4.1406	1.9447
	c50600.graph_c0	6.3666	5.0983	7.0197	3.0354	4.853	2.2353	5.7602	0.564	1.3213	1.2492
	c50666.graph_c0	7.4214	5.2076	5.8688	2.8376	6.4823	2.7193	19.7028	3.9861	9.0225	2.3157
	c50684.graph_c0	0	0	0	0	0	0.506	8.8306	0.8512	1.2902	0
	c50740.graph_c0	11.2572	13.6501	6.8075	10.5041	8.5891	16.9186	99.8552	12.9123	88.7168	45.7578
	c50747.graph_c0	0.2514	0	0	0	0	0	4.1062	0.1206	0.5984	0
	c50794.graph_c0	12.3469	11.6422	6.5164	6.3007	7.2105	4.8283	18.1301	1.7975	15.3565	8.2571
	c50808.graph_c1	0	0	0	0.2509	0.076	0.1786	22.4301	0	3.2917	0.7487
	c50859.graph_c0	0	0.1706	0	0	0	0	7.1958	0	1.5292	5.2914
	c50898.graph_c1	0	0	0	0	5.875	15.8715	5.6451	0.1935	0.7998	0.2142
	c50939.graph_c0	0	0.6847	1.4566	0.9184	0	0.2452	8.0227	0	2.0459	0
	c50987.graph_c0	2.3151	4.0989	0.9965	4.9481	3.4987	6.4577	8.1642	0.2469	5.103	3.5543
	c51006.graph_c0	36.8453	47.5099	33.5524	28.1067	26.7902	26.0462	51.6996	10.8979	29.8806	42.8554
	c51015.graph_c0	0.822	1.9646	1.9901	1.7567	2.3956	3.0483	6.5218	0.3944	4.4025	5.2417
	c51060.graph_c0	10.2979	13.5728	14.9602	7.5402	9.4486	9.5748	14.9533	2.5624	6.3556	5.4725
	c51079.graph_c1	5.2207	6.1005	3.6658	3.9053	4.5647	4.3191	30.3369	3.3821	32.727	13.4559
	c51102.graph_c0	2.4736	2.4255	0.5528	0.2033	0.9243	0.2171	13.1436	0.9131	4.0765	1.8201
	c51129.graph_c0	0	0	1.0419	1.1496	0.5225	0.6138	15.565	0.5162	1.7072	1.715
	c51208.graph_c1	2.4263	2.9456	0	0.3704	1.6836	2.3731	19.413	1.6633	13.7518	9.2098
	c51253.graph_c0	1.8964	2.5518	2.3265	2.8373	3.3163	3.3182	8.6154	0.8494	5.5178	5.9125
	c51313.graph_c0	0.5513	1.7568	0.5339	0.5891	0.5355	0.629	11.0635	0.2645	3.2807	1.1718
	c51397.graph_c0	4.6827	4.9744	2.9345	1.7661	3.8802	1.5716	15.942	3.0402	14.863	3.3668
	c51454.graph_c0	0	0	0	0.2193	0	0	6.5139	0	1.3029	0.2181
	c51539.graph_c0	7.324	8.8916	7.5732	6.1789	6.2058	4.8385	6.9396	1.3213	4.5881	4.214
	c51585.graph_c0	0	0.4116	0.1876	0	0.5647	2.2109	18.0863	1.4876	5.381	7.6194
	c51615.graph_c0	14.2121	27.4441	18.4454	23.3655	41.8126	30.1368	77.3443	14.855	47.3468	47.2118
	c51720.graph_c0	13.194	16.8909	9.1742	9.0382	14.4614	5.4046	12.3163	0	1.8792	6.1127
	c51748.graph_c0	46.4434	57.4462	33.5195	38.481	45.2434	64.3217	149.779	22.5924	434.261	352.839
	c51779.graph_c0	0.111	0.4127	1.2363	0.7117	0.8627	0.4433	28.4944	1.0653	13.2119	4.4241
	c51798.graph_c0	4.5525	5.9739	4.6684	2.8617	6.2438	6.1115	40.2464	7.9674	93.4975	41.2702
	c51887.graph_c0	143.366	159.586	88.2633	91.375	127.482	182.58	659.423	110.068	379.99	261.989
	c52033.graph_c1	92.4553	87.8551	125.627	87.1021	175.262	100.042	161.017	29.0484	108.403	111.955
	c52219.graph_c0	8.8127	12.6959	15.7841	11.4172	20.8762	12.6047	63.558	11.876	208.926	57.6109
	c52242.graph_c0	0	0	0.0522	0	0.5234	0.2459	9.6564	0.5171	1.7101	0.2291
	c52285.graph_c2	17.2626	22.6167	13.375	10.9806	5.9895	6.0971	43.3551	6.9427	35.3539	9.4359
	c52341.graph_c0	10.6291	15.2583	8.4858	7.0608	6.0004	4.0976	199.916	2.3436	84.0008	129.459
	c52403.graph_c0	29.1104	24.9164	13.5677	13.5971	11.4247	16.3523	157.945	17.5158	69.6549	93.2981
	c52440.graph_c0	11.4452	7.6377	6.0397	4.3905	6.6999	4.1022	11.1632	2.042	3.9587	3.1971
	c52493.graph_c2	0.2231	0.4741	8.6442	10.9687	64.5993	50.4146	17.7048	2.9982	1.9476	0
	c52522.graph_c0	2.5323	2.9292	0.4905	0.5412	0.2187	0.7064	3.0993	0.27	10.4936	3.2896
	c52523.graph_c0	0	0	0	0.1901	2.4196	4.2629	5.314	0.3415	1.4116	0.5672
	c52548.graph_c0	4.5025	5.8368	5.691	5.7086	7.7105	6.1828	62.8313	6.1524	13.8672	8.5977
	c52652.graph_c1	0	0.151	0.4129	0.1519	0.4142	1.4595	6.6329	0.4092	4.7362	2.1146
	c52658.graph_c0	1.9125	3.0474	1.2348	1.8166	1.6515	3.5159	24.8941	2.1414	12.309	6.7755
	c52705.graph_c0	14.9208	14.9626	11.9074	9.0567	7.8856	4.0863	10.5855	1.833	6.4408	6.3434
	c52970.graph_c0	0.2951	0.5225	0.6193	0.2628	20.2616	32.7233	42.7942	2.6909	8.3528	2.8231
	c52972.graph_c0	23.1767	27.0513	20.2302	21.3333	29.3279	38.9481	175.125	34.2539	199.441	100.034
	c52987.graph_c0	5.4882	4.6641	1.63	0.7038	0.9242	0.167	5.8062	0.0702	1.5678	0.1556
	c53046.graph_c0	0	0	0.7761	1.101	0.3337	0.1306	7.8011	0.2197	1.3626	0
	c53049.graph_c0	11.9863	11.6935	8.5289	8.1037	7.6047	5.5827	13.4725	0.4695	5.435	4.1599
	c53054.graph_c0	14.9918	15.3977	10.7493	7.8776	7.6444	8.4118	17.8605	3.8952	12.9477	13.029
	c53060.graph_c0	0	0	0	2.0457	0.2066	3.1553	5.1625	0	1.0127	0
	c53154.graph_c0	0.2524	0.1609	0.5867	0.6474	0.7356	0.4032	21.2055	0.6783	11.7368	5.9556
	c53156.graph_c0	0	0	0.1719	0	0	0	2.9815	0	0.9152	0.0943
	c53169.graph_c1	9.4724	12.9373	3.9317	5.0187	4.7172	5.6315	30.6878	3.4378	36.824	11.2521
	c53205.graph_c0	5.8162	10.8675	9.0027	9.3231	9.5352	15.8811	81.3426	15.002	57.278	24.5062
	c53243.graph_c0	49.0849	44.4242	17.2867	11.799	6.3359	4.1127	96.5524	4.4474	48.2552	30.0372
	c53260.graph_c0	160.556	204.911	80.4748	102.558	62.9299	72.3917	155.308	34.6095	48.145	29.1003
	c53337.graph_c1	5.2237	8.2193	5.3254	5.3304	6.1432	10.8907	87.7354	16.6237	34.2512	13.7339
	c53482.graph_c0	2.3702	1.6292	0.6752	0.149	0	0.3182	2.603	0	4.2041	4.1493
	c53484.graph_c1	2.9513	3.1352	1.715	0	1.7203	7.4091	14.877	0	4.6838	13.802
	c53511.graph_c0	5.9548	5.8483	5.2232	4.9227	6.0035	5.513	12.1662	1.4018	5.2601	5.2543
	c53519.graph_c0	5.8274	6.9711	6.864	8.8641	11.5776	19.5893	34.8435	6.8525	45.8655	70.8637
	c53524.graph_c0	0	0	0	0	0.204	0	13.2298	0	2.4158	0.1116
	c53537.graph_c1	34.4635	23.8761	4.8001	3.4489	4.0312	3.2881	13.019	2.3784	8.0029	3.7977
	c53544.graph_c0	14.7323	21.1951	18.425	16.8591	21.1869	15.2225	28.4791	5.7893	12.7947	17.7541
	c53616.graph_c0	4.2143	6.6578	2.721	1.6167	3.8843	1.4797	8.1706	0.9334	4.716	5.7425
	c53667.graph_c0	0	0	0.1634	0.3605	1.8027	0.9625	14.6448	0.6476	7.2284	1.9722
	c53757.graph_c1	0.8159	0.6933	0	0.1744	0.317	0	6.0928	0.3132	11.9121	6.4169
	c53790.graph_c0	8.8712	9.4755	4.8623	6.5631	5.7771	11.2353	32.8512	6.3154	51.0545	66.4154
	c53858.graph_c0	7.7803	7.8589	14.0657	20.3336	47.2081	66.6014	303.074	37.2312	240.667	216.598
	c53873.graph_c0	6.1024	8.0509	3.1934	3.5236	4.4942	4.4926	17.9623	2.9757	6.4434	4.2891
	c53962.graph_c0	1.4187	1.7811	1.2491	0.9648	1.6289	1.9132	5.2974	0.3714	2.5586	0.2742
	c54011.graph_c0	20.1495	29.2131	20.8548	20.0538	28.8168	24.0781	86.0537	16.9316	111.372	62.1336
	c54030.graph_c1	0.3939	0.5022	0.3815	2.1048	0.6889	3.3264	5.4423	0	1.0003	0.9211
	c54030.graph_c2	0	0.1451	0.86	1.8248	1.3935	3.5073	4.9095	0	1.355	0.4356
	c54087.graph_c0	18.5957	24.1886	8.6987	7.8857	10.6101	9.864	31.7259	4.9374	25.9315	15.2379
	c54113.graph_c0	1.9305	4.7047	1.7597	1.8203	1.5445	1.6846	6.0423	0.109	3.4242	2.8967
	c54114.graph_c0	5.5372	4.6711	0.7886	0.6962	0.9493	0.7434	18.6992	3.4387	37.8646	13.1553
	c54168.graph_c0	20.8158	17.6898	16.2263	11.6105	18.3483	11.8185	28.1514	4.1905	12.9722	13.5982
	c54175.graph_c0	4.6304	4.4504	3.2032	2.4034	7.2832	4.7302	31.3682	6.7296	30.5488	20.67
	c54219.graph_c0	3.6881	5.1854	0.3152	0.9274	1.4754	0.9902	12.151	0.3123	4.648	2.6517
	c54251.graph_c0	8.8861	10.451	19.3639	25.4358	11.7161	6.1564	11.85	0.6092	3.7774	4.0477
	c54261.graph_c0	6.9486	7.5615	5.5807	5.4333	6.9153	6.5753	25.3128	2.9278	14.7931	16.7521
	c54322.graph_c0	0	0	0.3063	0	0.3073	0.1805	8.7097	0	2.1333	0.6723
	c54359.graph_c0	0.823	0.5828	3.0554	6.0098	11.5934	6.7304	90.782	4.8709	24.5985	15.5993
	c54382.graph_c0	19.8762	25.3171	16.5131	16.7105	15.1001	14.2964	21.4558	4.2492	9.5678	9.4113
	c54513.graph_c0	27.281	19.3529	23.4659	13.6379	16.7107	15.0903	13.5532	2.2189	7.485	16.4145
	c54536.graph_c0	8.2154	8.5792	6.3383	4.6128	4.7347	3.9723	11.6983	1.6037	9.7232	7.2518
	c54537.graph_c0	7.7026	8.9563	8.5688	7.5638	11.4268	7.3641	22.9308	4.6953	12.9674	9.8461
	c54653.graph_c0	25.6687	34.4286	21.4282	22.6278	22.6702	17.9491	45.26	9.4561	27.2949	19.474
	c54757.graph_c0	5.6863	5.619	5.7633	6.2179	4.4965	2.7162	27.6512	1.6499	12.2772	7.1681
	c54763.graph_c0	0	0	0.1859	0.4103	0	0.2191	27.9591	0.3685	3.5041	0.2041
	c54864.graph_c0	11.4058	18.1744	9.2054	11.8501	6.156	5.0615	10.0556	0.6082	2.2626	6.3981
	c54922.graph_c0	0.8919	0.9475	0.3141	1.0398	1.4967	3.1459	46.0202	5.9923	45.4251	29.1292
	c54942.graph_c0	0.3569	0.3791	0.553	0.9915	0.6934	1.3845	57.8289	1.918	13.6486	6.0685
	c54971.graph_c0	0.3954	0.3151	0.6702	0.3169	0.4802	1.3537	2.3994	0.0949	1.0983	2.7319
	c55042.graph_c1	2.4134	0.7691	1.5193	1.4185	3.7514	2.6163	7.6598	0.8107	20.587	11.2865
	c55055.graph_c0	49.5101	43.3281	119.232	160.056	59.4783	42.3719	226.12	13.7131	137.964	151.508
	c55073.graph_c0	20.4391	41.4857	22.623	45.2439	26.2391	12.7027	4.7699	0.1751	1.3033	0.5819
	c55084.graph_c0	2.4269	5.4275	0.9897	0.6825	0.8686	1.6033	13.9504	0.8581	8.2098	2.8509
	c55101.graph_c0	4.7359	4.5837	2.9559	3.149	3.2718	1.9215	2.456	0.101	1.0021	0.3356
	c55243.graph_c0	0.98	1.3613	2.9203	2.8195	3.0026	1.9784	13.1587	2.0981	11.3053	6.65
	c55292.graph_c0	1.1898	0.9028	1.9754	0.5449	1.0733	0.9698	12.6933	1.3866	13.0829	7.4972
	c55318.graph_c0	2.3831	2.6967	3.4621	4.0415	5.6874	2.4829	9.382	1.6408	7.4819	4.5702
	c55365.graph_c0	189.52	242.582	107.699	156.667	159.157	199.171	1829.92	260.795	967.328	518.035
	c55391.graph_c1	15.9011	16.0676	18.7807	17.4069	15.0712	23.4554	19.5498	2.6056	12.6176	16.0761
	c55461.graph_c0	0	0	0	0.4392	0.1996	0.2345	27.8136	0.1972	4.0764	0.2184
	c55519.graph_c0	14.9776	15.7806	10.1244	14.3071	7.5427	5.6505	20.601	1.8775	11.3998	4.4833
	c55575.graph_c0	3.8327	3.5233	3.7119	3.3868	5.0123	3.1119	9.8387	1.7685	3.1582	3.8385
	c55581.graph_c1	0	0	0	0	0	0.4089	34.118	0.3439	3.6964	0
	c55694.graph_c1	6.2165	8.7748	8.165	17.4724	3.8883	7.3851	3.4182	0.3269	1.6893	4.2539
	c55713.graph_c1	0	0	0	0	0	0	19.0851	0	3.4911	0
	c55722.graph_c0	42.83	42.9568	40.5395	36.5837	22.8743	14.3293	47.3769	9.3978	26.0973	11.2017
	c55773.graph_c0	5.8679	6.1022	5.8625	6.7987	8.7611	11.3477	13.6651	2.5491	6.6658	11.2261
	c55870.graph_c2	3.6066	5.0101	6.1799	4.7436	4.8514	1.5829	5.1795	0	3.5223	5.8973
	c55885.graph_c0	8.6986	10.2816	13.7641	20.7515	54.6321	58.3675	214.092	46.7988	91.3839	127.286
	c55903.graph_c0	1.9819	3.5458	0.4546	1.7835	3.5467	3.0947	69.6191	7.308	24.0031	17.9599
	c55958.graph_c0	27.0768	32.4932	22.2346	13.9986	19.7453	16.2577	24.6453	5.0548	8.6264	7.1767
	c55984.graph_c0	0	0	0	0	0	0	15.4095	0	2.7289	0
	c55989.graph_c0	0.6929	0.9814	0.2237	0.9872	0.2244	0.2635	8.8394	0	7.8805	1.9638
	c56035.graph_c1	1.3968	2.0137	0.3865	0.6397	0.1939	0.9108	8.3821	1.1491	10.7671	2.6511
	c56169.graph_c0	13.7977	11.4	7.9638	10.4256	12.9983	11.3711	200.159	11.9048	109.597	40.1433
	c56177.graph_c0	18.431	21.285	10.4435	11.6051	9.2129	6.196	16.7052	2.7158	8.6173	7.5594
	c56184.graph_c0	4.788	7.1312	2.5337	2.9012	2.6375	3.4922	7.6027	1.137	5.0918	6.1906
	c56276.graph_c0	21.9084	24.0253	13.3528	14.8848	29.6325	36.0447	80.5257	13.7308	41.0257	38.8924
	c56281.graph_c0	1.5013	1.4849	4.8635	6.4728	2.5147	4.0762	60.6493	6.9064	59.155	15.6818
	c56289.graph_c0	21.8206	21.7002	28.3275	21.3337	21.6498	18.0124	19.5023	2.2279	10.6836	19.7379
	c56323.graph_c0	2.8253	1.9208	5.2537	3.5023	5.3798	3.2239	16.7735	2.7116	5.8289	2.7626
	c56353.graph_c0	2.879	8.0739	4.5728	3.1996	4.1395	4.0736	14.4048	2.7631	21.2914	26.6825
	c56391.graph_c0	4.0818	2.0132	0.1412	0.7789	1.133	1.3308	14.2885	0.6996	7.7503	2.9439
	c56532.graph_c0	7.2806	4.4858	7.8974	3.1121	5.8	6.4802	13.3208	1.8168	10.399	7.1192
	c56541.graph_c0	22.9562	20.6031	15.3968	22.9688	10.8112	13.787	138.606	9.826	32.1932	13.585
	c56589.graph_c0	3.7858	6.8942	4.976	9.3435	14.7116	12.857	138.582	17.0425	129.174	67.8285
	c56625.graph_c0	0.1291	0	0	0	0.1254	0	2.4095	0	1.1265	0
	c56789.graph_c0	101.4	92.6621	16.7647	15.9591	38.8269	27.6922	83.4065	11.3199	37.7056	28.4086
	c56812.graph_c0	0.2065	0	0	0.2207	0.2006	0.2356	3.8551	0	1.147	0
	c56812.graph_c1	1.12	0	0.1356	0.1496	0.408	0.1598	6.7957	0.1344	1.6664	0.2976
	c56849.graph_c0	0.5867	0.4986	0.2273	1.5046	0.7979	1.7405	12.705	0.9009	9.5896	2.6188
	c56996.graph_c0	12.051	13.5361	5.9792	5.2251	6.0457	4.0578	7.2383	1.2324	6.8192	5.9842
	c57014.graph_c1	41.6319	51.7431	12.9025	16.461	33.1653	18.6461	162.056	28.369	156.256	91.2622
	c57064.graph_c1	6.0328	8.7998	4.709	5.1959	5.8608	5.651	20.1724	4.148	10.9316	14.5464
	c57084.graph_c1	100.593	82.7428	140.639	87.0018	84.7977	81.7354	130.439	29.3015	69.572	58.6579
	c57214.graph_c1	2.0458	3.6673	2.7244	1.3664	2.4223	2.3345	8.4147	1.4112	8.3705	4.009
	c57304.graph_c0	22.0624	25.9811	19.251	21.2863	34.3347	23.0175	68.1785	14.923	38.7481	44.0394
	c57309.graph_c0	0.0562	0	0	0.06	0.0546	0.1282	14.1025	0.2156	1.9608	0.2985
	c57325.graph_c0	26.0059	26.6355	22.2075	25.8982	27.6192	24.1444	49.596	10.7352	32.7659	33.9808
	c57445.graph_c0	6.6568	7.2857	4.6888	8.4071	5.0953	5.1791	24.1968	4.9369	12.9654	7.8255
	c57513.graph_c0	28.7571	22.3297	15.6928	13.5715	18.7196	20.0719	34.3387	6.5847	21.6606	21.5658
	c57532.graph_c0	3.4787	3.8432	2.4931	4.2379	6.2184	6.3512	19.7434	3.7393	14.3538	19.6697
	c57553.graph_c0	0.0822	0.2619	0.0796	0.1756	0.3193	0.3751	6.4432	0.7098	4.6946	5.3275
	c57597.graph_c1	0	0	0	0	0	0	15.9985	0.1982	3.1132	0
	c57694.graph_c0	3.5743	6.5343	2.1736	2.7537	5.0876	3.0353	28.5548	4.5474	23.1518	21.3803
	c57877.graph_c0	11.4996	16.6092	4.0055	4.6353	3.038	2.187	11.7704	0.3873	8.9649	17.3685
	c57955.graph_c0	3.8515	3.3777	3.7301	4.3072	5.221	4.9059	17.391	2.6219	18.0171	8.9962
	c57957.graph_c0	69.0217	77.6606	68.305	82.3067	203.754	188.387	322.512	62.7356	205.427	128.893
	c57975.graph_c0	174.134	183.68	157.786	117.011	135.991	115.988	151.606	26.517	93.6816	170.233
	c57982.graph_c1	4.1659	2.7044	3.1381	1.7313	3.8224	2.5089	3.8888	0.3332	3.4893	0.9839
	c58036.graph_c0	9.1019	10.3243	10.0104	13.4359	22.7807	16.8115	15.1927	2.1469	10.5888	13.0352
	c58118.graph_c0	29.2581	32.4569	14.7956	22.4475	8.7459	14.2417	56.0877	8.4438	42.1576	65.0932
	c58199.graph_c0	9.6509	7.7083	2.2489	1.3182	2.6083	2.5669	8.3993	1.6018	6.7368	2.6993
	c58208.graph_c0	8.8141	11.3504	3.0662	2.5374	6.8853	6.0757	46.2436	6.4913	28.5473	9.024
	c58246.graph_c0	11.0054	11.561	6.1584	6.6644	10.8106	9.4187	67.3472	4.4597	18.0479	10.9173
	c58282.graph_c0	43.4543	46.5462	34.7783	31.7848	29.8824	24.5859	79.2988	14.2732	100.335	55.1294
	c58312.graph_c0	3.8272	1.936	1.5886	2.9214	1.4164	0.8319	44.2325	0.8746	10.1231	6.5859
	c58312.graph_c1	0.8838	0.7824	0.2853	0.4722	0.4293	0.1681	3.4375	0	1.2857	3.4442
	c58385.graph_c2	2.74	7.5676	2.6536	3.8064	0.2662	0.938	13.8116	0.7889	11.0883	4.9507
	c58400.graph_c1	2.3933	3.3899	3.0906	3.4101	1.7051	2.1848	3.7236	0	0.3798	2.2046
	c58403.graph_c1	2.8419	2.8414	1.2143	0.6253	0.6496	0.4292	6.7882	0.361	5.9362	3.3315
	c58450.graph_c0	5.7287	4.5078	4.9317	3.6278	4.3287	7.9896	10.4971	1.4254	5.5559	8.7948
	c58496.graph_c0	0	0	0	0.2761	0.0628	0.0737	5.5471	0.062	3.639	0.7552
	c58497.graph_c1	2.5742	3.646	1.2465	4.5847	3.3344	8.3226	20.8254	2.8823	7.4896	8.2078
	c58522.graph_c0	0.0586	0.4361	0.1136	0.0627	0.1709	0.0669	6.6244	0.5066	1.3031	0.6233
	c58552.graph_c0	14.2746	16.0557	13.5857	12.1929	14.8755	13.7524	25.6818	5.6886	16.9317	11.3919
	c58768.graph_c0	8.8849	10.5709	4.3025	3.7979	4.0569	3.6499	39.7278	2.7288	46.5317	32.9573
	c58863.graph_c0	7.4166	7.5204	8.1624	8.6461	21.2882	9.6171	42.4835	4.5297	22.4705	45.3256
	c58879.graph_c0	18.6462	17.2205	12.8991	11.4676	18.0409	15.719	90.2972	13.0018	38.7713	28.716
	c58880.graph_c0	7.8161	7.1168	3.2442	3.3808	4.339	7.2201	14.766	2.5005	5.4638	6.3294
	c58896.graph_c0	1.3431	0.3293	1.0006	0.3312	0.4015	0.3537	6.6547	0.8924	1.4757	0.1098
	c58900.graph_c0	1.975	2.0269	0.4863	0.787	2.0163	2.5593	32.5603	2.1525	49.2467	20.3865
	c58922.graph_c0	2.1243	0.7965	1.2102	1.0683	3.1564	2.8518	3.8494	0	5.3544	5.4453
	c58979.graph_c0	27.5366	39.1144	15.0205	26.157	15.7846	14.6877	13.788	2.2277	7.7021	9.3072
	c59069.graph_c0	0	0.2654	0.0968	0.3738	0.534	0.5702	75.7552	1.1031	18.0023	25.4938
	c59160.graph_c0	5.1704	6.434	4.2921	4.2097	4.3055	10.6761	57.044	5.9075	14.1447	11.6711
	c59190.graph_c0	62.1042	59.1894	48.2212	48.4955	40.469	29.5785	37.5369	7.7333	49.8229	45.8092
	c59220.graph_c0	7.6101	6.0631	6.2648	5.5765	5.5449	7.0711	17.6581	3.2867	11.9048	11.497
	c59237.graph_c1	3.0719	4.8089	2.0356	2.5916	3.4555	6.1804	19.8462	2.4051	6.5429	3.4368
	c59251.graph_c1	26.0701	21.6898	24.9751	20.9889	25.8763	22.251	27.8313	6.2383	20.9671	23.128
	c59302.graph_c0	17.1726	22.6078	15.7313	19.1877	15.2097	9.4349	58.4121	13.0067	50.3134	17.2638
	c59340.graph_c1	3.0959	1.9733	2.5701	0.7562	0.5156	0.9084	18.0005	2.6318	16.2139	23.3157
	c59372.graph_c3	19.7916	20.6421	13.5919	11.9209	10.4878	6.5699	19.8187	1.7268	9.7084	9.9441
	c59436.graph_c1	1.0768	0.5084	0.2318	0	0.6974	0.2731	4.8027	0.4593	4.1775	5.2139
	c59465.graph_c1	4.6678	4.7332	1.8494	3.1743	5.5654	2.6632	9.7049	0.8145	5.3875	2.7061
	c59465.graph_c2	9.7405	13.4963	9.1602	8.297	16.4572	8.6986	20.8205	4.2	17.6986	12.4532
	c59485.graph_c0	47.0092	52.6891	48.0371	35.8536	63.1639	38.1407	117.314	23.6502	63.1729	43.651
	c59599.graph_c0	0.2594	0.3444	0.1884	0.2079	0.063	0	12.7707	0.3734	10.0326	2.6876
	c59736.graph_c0	91.2463	72.803	38.7446	32.872	22.5292	14.6406	43.9644	7.8014	72.9104	75.6367
	c59797.graph_c1	26.8062	28.5255	22.2917	17.2976	16.2707	17.563	31.3988	6.1063	22.0876	26.8004
	c59873.graph_c0	9.7014	9.2594	6.6295	4.3153	3.0619	1.2363	2.988	0.1418	1.524	0.2094
	c59875.graph_c1	0.1409	0.1497	0	0	0	0	3.4205	0	8.9464	5.9916
	c59999.graph_c1	0.0737	0	0.0714	0.0788	5.9468	9.0046	15.6963	0.0708	6.0276	1.3325
	c60077.graph_c0	87.4456	108.525	41.2828	39.5799	56.7873	49.6751	171.477	33.4975	107.089	54.8818
	c60174.graph_c0	7.1159	7.2331	78.6469	118.776	15.1818	21.908	168.252	13.6055	99.9767	88.8002
[truncated: 6,291 more rows]

## Sheet: Table S4
	Table S4 The significantly enriched Gene Ontology (GO) terms by DEGs at each stage.
	DEGs type	GO term	Ontology	Description	Number in DEGs	Number of input DEGs	Number in BG/Ref	Number of BG/Ref	P-value	FDR
	Stage Ⅰ A1_B1 Down	GO:0009813	P	flavonoid biosynthetic process	9	59	508	25021	3.2e-06	0.00054
		GO:0046148	P	pigment biosynthetic process	9	59	527	25021	4.2e-06	0.00073
		GO:0009812	P	flavonoid metabolic process	9	59	561	25021	6.9e-06	0.0012
		GO:0009718	P	anthocyanin-containing compound biosynthetic process	5	59	130	25021	1.7e-05	0.0029
		GO:0042440	P	pigment metabolic process	9	59	648	25021	2.1e-05	0.0037
		GO:0046283	P	anthocyanin-containing compound metabolic process	5	59	174	25021	6.4e-05	0.011
		GO:0010224	P	response to UV-B	5	59	230	25021	0.00023	0.039
		GO:0046034	P	ATP metabolic process	8	59	696	25021	0.00023	0.04
		GO:0009205	P	purine ribonucleoside triphosphate metabolic process	8	59	702	25021	0.00025	0.042
		GO:0009144	P	purine nucleoside triphosphate metabolic process	8	59	702	25021	0.00025	0.042
		GO:0009199	P	ribonucleoside triphosphate metabolic process	8	59	710	25021	0.00027	0.046
		GO:0022900	P	electron transport chain	5	59	240	25021	0.00028	0.048
		GO:0009141	P	nucleoside triphosphate metabolic process	8	59	717	25021	0.00028	0.049
		GO:0005739	C	mitochondrion	25	69	3886	27818	3.3e-06	0.00013
		GO:0031966	C	mitochondrial membrane	6	69	370	27818	0.00034	0.014
		GO:0005740	C	mitochondrial envelope	6	69	397	27818	0.00049	0.02
		GO:0005743	C	mitochondrial inner membrane	5	69	306	27818	0.001	0.042
	Stage Ⅱ A2_B2 Down	GO:0043062	P	extracellular structure organization	24	536	166	25021	2.2e-12	1.9e-09
		GO:0030198	P	extracellular matrix organization	24	536	166	25021	2.2e-12	1.9e-09
		GO:0010208	P	pollen wall assembly	21	536	136	25021	1.7e-11	1.5e-08
		GO:0085029	P	extracellular matrix assembly	21	536	136	25021	1.7e-11	1.5e-08
		GO:0010927	P	cellular component assembly involved in morphogenesis	21	536	137	25021	1.9e-11	1.7e-08
		GO:0010584	P	pollen exine formation	20	536	130	25021	5.5e-11	4.9e-08
		GO:0009555	P	pollen development	39	536	697	25021	1.4e-07	0.00012
		GO:0048646	P	anatomical structure formation involved in morphogenesis	38	536	682	25021	2.2e-07	0.0002
		GO:0048229	P	gametophyte development	49	536	1100	25021	2.3e-06	0.002
		GO:0010101	P	post-embryonic root morphogenesis	12	536	106	25021	7.3e-06	0.0064
		GO:0010102	P	lateral root morphogenesis	12	536	106	25021	7.3e-06	0.0064
	Stage Ⅲ A3_B3 Down	GO:0009827	P	plant-type cell wall modification	77	863	433	25021	5.2e-29	5.6e-26
		GO:0045229	P	external encapsulating structure organization	135	863	1396	25021	1.3e-25	1.4e-22
		GO:0071669	P	plant-type cell wall organization or biogenesis	113	863	1032	25021	2.1e-25	2.3e-22
		GO:0009664	P	plant-type cell wall organization	94	863	788	25021	1.5e-23	1.6e-20
		GO:0042545	P	cell wall modification	88	863	763	25021	3.2e-21	3.5e-18
		GO:0009860	P	pollen tube growth	73	863	556	25021	1.4e-20	1.6e-17
		GO:0048868	P	pollen tube development	77	863	639	25021	1.2e-19	1.3e-16
		GO:0071555	P	cell wall organization	110	863	1277	25021	2e-17	2.2e-14
		GO:0009932	P	cell tip growth	80	863	769	25021	5.6e-17	6.1e-14
		GO:0044706	P	multi-multicellular organism process	82	863	811	25021	1e-16	1.1e-13
		GO:0009856	P	pollination	82	863	811	25021	1e-16	1.1e-13
		GO:0048588	P	developmental cell growth	93	863	1018	25021	2.8e-16	3.1e-13
		GO:0044703	P	multi-organism reproductive process	103	863	1216	25021	6.6e-16	7.3e-13
		GO:0032989	P	cellular component morphogenesis	120	863	1554	25021	1.2e-15	1.3e-12
		GO:0071554	P	cell wall organization or biogenesis	140	863	1998	25021	5.7e-15	6.2e-12
		GO:0000904	P	cell morphogenesis involved in differentiation	82	863	934	25021	1.4e-13	1.5e-10
		GO:0060560	P	developmental growth involved in morphogenesis	101	863	1303	25021	2.3e-13	2.6e-10
		GO:0048468	P	cell development	110	863	1494	25021	4e-13	4.3e-10
		GO:0009826	P	unidimensional cell growth	87	863	1049	25021	4.4e-13	4.8e-10
		GO:0043062	P	extracellular structure organization	31	863	166	25021	6.8e-13	7.4e-10
		GO:0030198	P	extracellular matrix organization	31	863	166	25021	6.8e-13	7.4e-10
		GO:0010584	P	pollen exine formation	27	863	130	25021	2.4e-12	2.6e-09
		GO:0048589	P	developmental growth	117	863	1707	25021	5.4e-12	5.9e-09
		GO:0085029	P	extracellular matrix assembly	27	863	136	25021	6e-12	6.6e-09
		GO:0010208	P	pollen wall assembly	27	863	136	25021	6e-12	6.6e-09
		GO:0010927	P	cellular component assembly involved in morphogenesis	27	863	137	25021	7e-12	7.6e-09
		GO:0016049	P	cell growth	108	863	1545	25021	1.3e-11	1.5e-08
		GO:0048869	P	cellular developmental process	162	863	2830	25021	2.2e-10	2.4e-07
		GO:0040007	P	growth	125	863	2007	25021	3.4e-10	3.7e-07
		GO:0009555	P	pollen development	60	863	697	25021	6.1e-10	6.7e-07
		GO:0000902	P	cell morphogenesis	95	863	1435	25021	3.6e-09	3.9e-06
		GO:0030154	P	cell differentiation	127	863	2264	25021	8.7e-08	9.5e-05
		GO:0009653	P	anatomical structure morphogenesis	181	863	3595	25021	1.7e-07	0.00018
		GO:0048229	P	gametophyte development	66	863	1100	25021	2.1e-05	0.023
		GO:0032501	P	multicellular organismal process	304	863	7202	25021	3.2e-05	0.035
		GO:0022892	F	substrate-specific transporter activity	91	742	1557	22850	1e-07	2.3e-05
		GO:0022891	F	substrate-specific transmembrane transporter activity	83	742	1379	22850	1.3e-07	2.8e-05
		GO:0022857	F	transmembrane transporter activity	93	742	1633	22850	2.3e-07	5e-05
		GO:0005215	F	transporter activity	108	742	2012	22850	3.5e-07	7.7e-05
		GO:0022804	F	active transmembrane transporter activity	63	742	986	22850	7.3e-07	0.00016
		GO:0016298	F	lipase activity	24	742	242	22850	4.1e-06	0.0009
		GO:0008324	F	cation transmembrane transporter activity	49	742	743	22850	5.8e-06	0.0013
		GO:1901476	F	carbohydrate transporter activity	19	742	179	22850	1.7e-05	0.0038
		GO:0015144	F	carbohydrate transmembrane transporter activity	19	742	179	22850	1.7e-05	0.0038
		GO:0051119	F	sugar transmembrane transporter activity	18	742	171	22850	3.1e-05	0.0069
		GO:0005402	F	cation:sugar symporter activity	16	742	141	22850	3.7e-05	0.0082
		GO:0005351	F	sugar:proton symporter activity	16	742	141	22850	3.7e-05	0.0082
		GO:0015075	F	ion transmembrane transporter activity	58	742	1008	22850	3.8e-05	0.0083
		GO:0004553	F	hydrolase activity, hydrolyzing O-glycosyl compounds	38	742	563	22850	4.1e-05	0.009
		GO:0003993	F	acid phosphatase activity	11	742	71	22850	5.1e-05	0.011
		GO:0015293	F	symporter activity	19	742	196	22850	5.4e-05	0.012
		GO:0015291	F	secondary active transmembrane transporter activity	32	742	448	22850	6.1e-05	0.013
		GO:0015295	F	solute:proton symporter activity	16	742	149	22850	6.8e-05	0.015
		GO:0015294	F	solute:cation symporter activity	18	742	189	22850	0.0001	0.023
		GO:0004650	F	polygalacturonase activity	11	742	80	22850	0.00013	0.029
		GO:0008143	F	poly(A) binding	5	742	12	22850	0.00014	0.03
		GO:0070717	F	poly-purine tract binding	5	742	12	22850	0.00014	0.03
		GO:0016798	F	hydrolase activity, acting on glycosyl bonds	39	742	625	22850	0.00015	0.034
		GO:0005576	C	extracellular region	194	989	3332	27818	1.1e-11	1.4e-09
		GO:0012511	C	monolayer-surrounded lipid storage body	12	989	23	27818	1e-09	1.3e-07
		GO:0005811	C	lipid particle	12	989	25	27818	2.1e-09	2.6e-07
		GO:0031224	C	intrinsic component of membrane	152	989	2631	27818	5.1e-09	6.4e-07
		GO:0044425	C	membrane part	172	989	3310	27818	4.7e-07	5.8e-05
		GO:0016021	C	integral component of membrane	124	989	2325	27818	7.6e-06	0.00095
		GO:0031225	C	anchored component of membrane	27	989	301	27818	2.9e-05	0.0036
		GO:0045177	C	apical part of cell	8	989	37	27818	0.00013	0.016
	Stage Ⅳ A4_B4 Down	GO:0009827	P	plant-type cell wall modification	87	1178	433	25021	1.3e-26	1.6e-23
		GO:0048868	P	pollen tube development	101	1178	639	25021	1.3e-23	1.6e-20
		GO:0009860	P	pollen tube growth	88	1178	556	25021	1e-20	1.3e-17
		GO:0044703	P	multi-organism reproductive process	140	1178	1216	25021	1.6e-20	1.9e-17
		GO:0042545	P	cell wall modification	104	1178	763	25021	5.3e-20	6.6e-17
		GO:0009664	P	plant-type cell wall organization	105	1178	788	25021	1.5e-19	1.9e-16
		GO:0044706	P	multi-multicellular organism process	106	1178	811	25021	3.5e-19	4.4e-16
		GO:0009856	P	pollination	106	1178	811	25021	3.5e-19	4.4e-16
		GO:0045229	P	external encapsulating structure organization	145	1178	1396	25021	1.3e-17	1.6e-14
		GO:0009932	P	cell tip growth	99	1178	769	25021	1.4e-17	1.8e-14
		GO:0071669	P	plant-type cell wall organization or biogenesis	117	1178	1032	25021	8.4e-17	1e-13
		GO:0048588	P	developmental cell growth	114	1178	1018	25021	4.8e-16	5.9e-13
		GO:0060560	P	developmental growth involved in morphogenesis	134	1178	1303	25021	5.4e-16	6.7e-13
		GO:0009826	P	unidimensional cell growth	116	1178	1049	25021	5.9e-16	7.3e-13
		GO:0032989	P	cellular component morphogenesis	149	1178	1554	25021	2.4e-15	3e-12
		GO:0048869	P	cellular developmental process	224	1178	2830	25021	4.1e-14	5.1e-11
		GO:0016049	P	cell growth	141	1178	1545	25021	4.9e-13	6.1e-10
		GO:0000904	P	cell morphogenesis involved in differentiation	99	1178	934	25021	9.5e-13	1.2e-09
		GO:0071555	P	cell wall organization	122	1178	1277	25021	1.4e-12	1.7e-09
		GO:0048589	P	developmental growth	149	1178	1707	25021	2.4e-12	2.9e-09
		GO:0048468	P	cell development	133	1178	1494	25021	1.2e-11	1.5e-08
		GO:0071554	P	cell wall organization or biogenesis	161	1178	1998	25021	9.1e-11	1.1e-07
		GO:0000902	P	cell morphogenesis	126	1178	1435	25021	1e-10	1.3e-07
		GO:0030154	P	cell differentiation	175	1178	2264	25021	2.6e-10	3.2e-07
		GO:0040007	P	growth	156	1178	2007	25021	2e-09	2.5e-06
		GO:0043062	P	extracellular structure organization	30	1178	166	25021	4.3e-09	5.4e-06
		GO:0030198	P	extracellular matrix organization	30	1178	166	25021	4.3e-09	5.4e-06
		GO:0009555	P	pollen development	68	1178	697	25021	7.6e-08	9.4e-05
		GO:0010584	P	pollen exine formation	24	1178	130	25021	1.1e-07	0.00013
		GO:0009653	P	anatomical structure morphogenesis	236	1178	3595	25021	1.5e-07	0.00019
		GO:0085029	P	extracellular matrix assembly	24	1178	136	25021	2.2e-07	0.00027
		GO:0010208	P	pollen wall assembly	24	1178	136	25021	2.2e-07	0.00027
		GO:0010927	P	cellular component assembly involved in morphogenesis	24	1178	137	25021	2.5e-07	0.00031
		GO:0003006	P	developmental process involved in reproduction	263	1178	4136	25021	3.1e-07	0.00039
		GO:0000003	P	reproduction	288	1178	4663	25021	8.2e-07	0.001
		GO:0022414	P	reproductive process	286	1178	4647	25021	1.2e-06	0.0015
		GO:0044702	P	single organism reproductive process	256	1178	4078	25021	1.3e-06	0.0016
		GO:0048856	P	anatomical structure development	425	1178	7469	25021	4.2e-06	0.0053
		GO:0048229	P	gametophyte development	87	1178	1100	25021	5.2e-06	0.0064
		GO:0032502	P	developmental process	428	1178	7552	25021	5.8e-06	0.0072
		GO:0030048	P	actin filament-based movement	25	1178	182	25021	7.3e-06	0.009
		GO:0048235	P	pollen sperm cell differentiation	13	1178	55	25021	9e-06	0.011
		GO:0044767	P	single-organism developmental process	415	1178	7355	25021	1.4e-05	0.017
		GO:0032501	P	multicellular organismal process	407	1178	7202	25021	1.6e-05	0.019
		GO:0051704	P	multi-organism process	274	1178	4603	25021	2.6e-05	0.032
		GO:0004553	F	hydrolase activity, hydrolyzing O-glycosyl compounds	55	1032	563	22850	3.6e-07	9.2e-05
		GO:0016798	F	hydrolase activity, acting on glycosyl bonds	56	1032	625	22850	3.4e-06	0.00086
		GO:0004650	F	polygalacturonase activity	16	1032	80	22850	3.4e-06	0.00086
		GO:0005199	F	structural constituent of cell wall	8	1032	29	22850	0.00015	0.038
		GO:0012511	C	monolayer-surrounded lipid storage body	10	1369	23	27818	1.7e-06	0.00028
		GO:0005576	C	extracellular region	224	1369	3332	27818	2e-06	0.00032
		GO:0005811	C	lipid particle	10	1369	25	27818	3.1e-06	0.00051
		GO:0031225	C	anchored component of membrane	34	1369	301	27818	2.2e-05	0.0036
		GO:0090406	C	pollen tube	15	1369	92	27818	0.00014	0.023
		GO:0031224	C	intrinsic component of membrane	172	1369	2631	27818	0.00014	0.023
		GO:0045177	C	apical part of cell	9	1369	37	27818	0.00024	0.04
		GO:0042995	C	cell projection	15	1369	98	27818	0.00026	0.043
	Stage Ⅴ A5_B5 Down	GO:0048868	P	pollen tube development	268	1596	639	25021	6.5e-115	8.4e-112
		GO:0009827	P	plant-type cell wall modification	230	1596	433	25021	1.4e-114	1.8e-111
		GO:0009860	P	pollen tube growth	244	1596	556	25021	1.4e-107	1.9e-104
		GO:0009856	P	pollination	281	1596	811	25021	2.8e-104	3.7e-101
		GO:0044706	P	multi-multicellular organism process	281	1596	811	25021	2.8e-104	3.7e-101
		GO:0044703	P	multi-organism reproductive process	324	1596	1216	25021	2.1e-95	2.8e-92
		GO:0009932	P	cell tip growth	258	1596	769	25021	9.2e-93	1.2e-89
		GO:0042545	P	cell wall modification	247	1596	763	25021	6.1e-86	8e-83
		GO:0009664	P	plant-type cell wall organization	248	1596	788	25021	3.5e-84	4.6e-81
		GO:0048588	P	developmental cell growth	279	1596	1018	25021	1.2e-83	1.6e-80
		GO:0000904	P	cell morphogenesis involved in differentiation	267	1596	934	25021	3.3e-83	4.3e-80
		GO:0009826	P	unidimensional cell growth	280	1596	1049	25021	9.7e-82	1.3e-78
		GO:0032989	P	cellular component morphogenesis	334	1596	1554	25021	2e-77	2.6e-74
		GO:0060560	P	developmental growth involved in morphogenesis	304	1596	1303	25021	4e-77	5.1e-74
		GO:0071669	P	plant-type cell wall organization or biogenesis	268	1596	1032	25021	7.6e-76	9.8e-73
		GO:0016049	P	cell growth	324	1596	1545	25021	1.3e-72	1.6e-69
		GO:0000902	P	cell morphogenesis	306	1596	1435	25021	1e-69	1.3e-66
		GO:0048468	P	cell development	311	1596	1494	25021	8.1e-69	1.1e-65
		GO:0045229	P	external encapsulating structure organization	297	1596	1396	25021	2.5e-67	3.3e-64
		GO:0071555	P	cell wall organization	269	1596	1277	25021	8e-60	1e-56
		GO:0048589	P	developmental growth	315	1596	1707	25021	3.4e-59	4.5e-56
		GO:0040007	P	growth	336	1596	2007	25021	1.1e-54	1.4e-51
		GO:0048869	P	cellular developmental process	399	1596	2830	25021	1.3e-48	1.7e-45
		GO:0030154	P	cell differentiation	344	1596	2264	25021	1.7e-47	2.1e-44
		GO:0071554	P	cell wall organization or biogenesis	311	1596	1998	25021	1.9e-44	2.5e-41
		GO:0009653	P	anatomical structure morphogenesis	424	1596	3595	25021	1.5e-34	1.9e-31
		GO:0030048	P	actin filament-based movement	66	1596	182	25021	2.1e-25	2.7e-22
		GO:0051704	P	multi-organism process	466	1596	4603	25021	3.1e-24	4.1e-21
		GO:0003006	P	developmental process involved in reproduction	429	1596	4136	25021	6.5e-24	8.4e-21
		GO:0000003	P	reproduction	463	1596	4663	25021	2e-22	2.6e-19
		GO:0006928	P	movement of cell or subcellular component	76	1596	284	25021	2.9e-22	3.8e-19
		GO:0022414	P	reproductive process	461	1596	4647	25021	3.1e-22	4e-19
		GO:0044702	P	single organism reproductive process	398	1596	4078	25021	1.1e-17	1.5e-14
		GO:0016043	P	cellular component organization	589	1596	6748	25021	3.3e-17	4.3e-14
		GO:0030029	P	actin filament-based process	92	1596	515	25021	1.8e-16	2.4e-13
		GO:0048856	P	anatomical structure development	629	1596	7469	25021	2.1e-15	2.7e-12
		GO:0032501	P	multicellular organismal process	608	1596	7202	25021	6e-15	7.8e-12
		GO:0032502	P	developmental process	632	1596	7552	25021	6.1e-15	7.9e-12
		GO:0071840	P	cellular component organization or biogenesis	619	1596	7406	25021	2e-14	2.6e-11
		GO:0044767	P	single-organism developmental process	615	1596	7355	25021	2.4e-14	3.1e-11
		GO:0048610	P	obsolete cellular process involved in reproduction	20	1596	31	25021	4.1e-12	5.4e-09
		GO:0009555	P	pollen development	98	1596	697	25021	8.7e-12	1.1e-08
		GO:0030198	P	extracellular matrix organization	41	1596	166	25021	1.1e-11	1.4e-08
		GO:0043062	P	extracellular structure organization	41	1596	166	25021	1.1e-11	1.4e-08
		GO:0098660	P	inorganic ion transmembrane transport	59	1596	336	25021	9e-11	1.2e-07
		GO:0098655	P	cation transmembrane transport	57	1596	325	25021	1.9e-10	2.5e-07
		GO:0055085	P	transmembrane transport	166	1596	1542	25021	3.2e-10	4.1e-07
		GO:0098662	P	inorganic cation transmembrane transport	55	1596	312	25021	3.4e-10	4.5e-07
		GO:0010584	P	pollen exine formation	32	1596	130	25021	2.1e-09	2.7e-06
		GO:0085029	P	extracellular matrix assembly	32	1596	136	25021	5.3e-09	6.8e-06
		GO:0010208	P	pollen wall assembly	32	1596	136	25021	5.3e-09	6.8e-06
		GO:0051510	P	regulation of unidimensional cell growth	37	1596	177	25021	5.6e-09	7.2e-06
		GO:0010927	P	cellular component assembly involved in morphogenesis	32	1596	137	25021	6.1e-09	8e-06
		GO:0006754	P	ATP biosynthetic process	31	1596	132	25021	9.4e-09	1.2e-05
		GO:0048235	P	pollen sperm cell differentiation	20	1596	55	25021	1.1e-08	1.4e-05
		GO:0009201	P	ribonucleoside triphosphate biosynthetic process	32	1596	146	25021	2.3e-08	2.9e-05
		GO:0009145	P	purine nucleoside triphosphate biosynthetic process	31	1596	138	25021	2.3e-08	3e-05
		GO:0009206	P	purine ribonucleoside triphosphate biosynthetic process	31	1596	138	25021	2.3e-08	3e-05
		GO:0022604	P	regulation of cell morphogenesis	37	1596	189	25021	2.5e-08	3.3e-05
		GO:0009142	P	nucleoside triphosphate biosynthetic process	32	1596	151	25021	4.5e-08	5.8e-05
		GO:0001558	P	regulation of cell growth	39	1596	215	25021	6.4e-08	8.3e-05
		GO:0035725	P	sodium ion transmembrane transport	20	1596	65	25021	1.1e-07	0.00014
		GO:0034220	P	ion transmembrane transport	65	1596	483	25021	1.2e-07	0.00016
		GO:0055046	P	microgametogenesis	23	1596	87	25021	1.2e-07	0.00016
		GO:0042451	P	purine nucleoside biosynthetic process	34	1596	182	25021	2.4e-07	0.00031
		GO:0046129	P	purine ribonucleoside biosynthetic process	34	1596	182	25021	2.4e-07	0.00031
		GO:0009168	P	purine ribonucleoside monophosphate biosynthetic process	32	1596	172	25021	5.8e-07	0.00075
		GO:0009127	P	purine nucleoside monophosphate biosynthetic process	32	1596	172	25021	5.8e-07	0.00075
		GO:0009163	P	nucleoside biosynthetic process	35	1596	202	25021	7.6e-07	0.00099
		GO:0042455	P	ribonucleoside biosynthetic process	35	1596	202	25021	7.6e-07	0.00099
		GO:1901659	P	glycosyl compound biosynthetic process	37	1596	223	25021	9.4e-07	0.0012
		GO:0048232	P	male gamete generation	21	1596	84	25021	9.4e-07	0.0012
		GO:0006814	P	sodium ion transport	21	1596	84	25021	9.4e-07	0.0012
		GO:0009156	P	ribonucleoside monophosphate biosynthetic process	33	1596	190	25021	1.5e-06	0.0019
		GO:0009124	P	nucleoside monophosphate biosynthetic process	33	1596	195	25021	2.4e-06	0.0032
		GO:0080092	P	regulation of pollen tube growth	15	1596	47	25021	2.8e-06	0.0036
		GO:0044763	P	single-organism cellular process	1003	1596	14296	25021	3.9e-06	0.005
		GO:0022603	P	regulation of anatomical structure morphogenesis	38	1596	254	25021	6e-06	0.0078
		GO:0044092	P	negative regulation of molecular function	44	1596	317	25021	6.5e-06	0.0084
		GO:0043086	P	negative regulation of catalytic activity	42	1596	297	25021	7e-06	0.009
		GO:0009152	P	purine ribonucleotide biosynthetic process	33	1596	208	25021	8.2e-06	0.011
		GO:0048229	P	gametophyte development	110	1596	1100	25021	8.3e-06	0.011
		GO:0008643	P	carbohydrate transport	31	1596	190	25021	9.3e-06	0.012
		GO:0060284	P	regulation of cell development	15	1596	53	25021	9.5e-06	0.012
		GO:0010769	P	regulation of cell morphogenesis involved in differentiation	15	1596	53	25021	9.5e-06	0.012
		GO:0034219	P	carbohydrate transmembrane transport	23	1596	125	25021	2.5e-05	0.032
		GO:0022804	F	active transmembrane transporter activity	139	1413	986	22850	1.7e-17	5.9e-15
		GO:0022892	F	substrate-specific transporter activity	186	1413	1557	22850	2.2e-16	7.3e-14
		GO:0022857	F	transmembrane transporter activity	192	1413	1633	22850	2.8e-16	9.5e-14
		GO:0008324	F	cation transmembrane transporter activity	111	1413	743	22850	1.1e-15	3.9e-13
		GO:0022891	F	substrate-specific transmembrane transporter activity	167	1413	1379	22850	3.1e-15	1e-12
		GO:0005215	F	transporter activity	219	1413	2012	22850	3.5e-15	1.2e-12
		GO:0015075	F	ion transmembrane transporter activity	130	1413	1008	22850	8.7e-14	3e-11
		GO:0022890	F	inorganic cation transmembrane transporter activity	76	1413	490	22850	8.7e-12	3e-09
		GO:0098772	F	molecular function regulator	68	1413	427	22850	4e-11	1.4e-08
		GO:0005451	F	monovalent cation:proton antiporter activity	22	1413	53	22850	1.5e-10	5.2e-08
		GO:0015078	F	hydrogen ion transmembrane transporter activity	41	1413	196	22850	3.4e-10	1.2e-07
		GO:0004857	F	enzyme inhibitor activity	44	1413	226	22850	5.7e-10	1.9e-07
		GO:0015385	F	sodium:proton antiporter activity	19	1413	42	22850	8.7e-10	3e-07
		GO:0015291	F	secondary active transmembrane transporter activity	66	1413	448	22850	1.4e-09	4.6e-07
		GO:0015077	F	monovalent inorganic cation transmembrane transporter activity	52	1413	308	22850	1.4e-09	4.6e-07
		GO:0043492	F	ATPase activity, coupled to movement of substances	67	1413	459	22850	1.4e-09	4.9e-07
		GO:0042626	F	ATPase activity, coupled to transmembrane movement of substances	67	1413	459	22850	1.4e-09	4.9e-07
		GO:0016820	F	hydrolase activity, acting on acid anhydrides, catalyzing transmembrane movement of substances	67	1413	469	22850	3.1e-09	1.1e-06
		GO:0015299	F	solute:proton antiporter activity	22	1413	65	22850	3.4e-09	1.2e-06
		GO:0030599	F	pectinesterase activity	31	1413	130	22850	3.4e-09	1.2e-06
		GO:0030234	F	enzyme regulator activity	57	1413	376	22850	7.4e-09	2.5e-06
		GO:0015662	F	ATPase activity, coupled to transmembrane movement of ions, phosphorylative mechanism	31	1413	136	22850	8.6e-09	2.9e-06
		GO:0046873	F	metal ion transmembrane transporter activity	54	1413	352	22850	1.3e-08	4.3e-06
		GO:0022853	F	active ion transmembrane transporter activity	47	1413	286	22850	1.8e-08	6e-06
		GO:0042625	F	ATPase coupled ion transmembrane transporter activity	45	1413	267	22850	1.8e-08	6.2e-06
		GO:0015405	F	P-P-bond-hydrolysis-driven transmembrane transporter activity	69	1413	528	22850	4.4e-08	1.5e-05
		GO:0019829	F	cation-transporting ATPase activity	38	1413	210	22850	4.6e-08	1.6e-05
		GO:0015491	F	cation:cation antiporter activity	22	1413	78	22850	5.3e-08	1.8e-05
		GO:0015399	F	primary active transmembrane transporter activity	69	1413	533	22850	6.1e-08	2.1e-05
		GO:0004650	F	polygalacturonase activity	22	1413	80	22850	7.8e-08	2.6e-05
		GO:0015298	F	solute:cation antiporter activity	22	1413	80	22850	7.8e-08	2.6e-05
		GO:0015081	F	sodium ion transmembrane transporter activity	21	1413	75	22850	1.2e-07	4e-05
		GO:0046910	F	pectinesterase inhibitor activity	18	1413	55	22850	1.4e-07	4.6e-05
		GO:0099516	F	ion antiporter activity	22	1413	85	22850	1.9e-07	6.5e-05
		GO:0016787	F	hydrolase activity	387	1413	4907	22850	2.1e-07	7e-05
		GO:0004553	F	hydrolase activity, hydrolyzing O-glycosyl compounds	69	1413	563	22850	3.9e-07	0.00013
		GO:0003774	F	motor activity	32	1413	177	22850	5.2e-07	0.00018
		GO:0052689	F	carboxylic ester hydrolase activity	44	1413	309	22850	1.7e-06	0.00057
		GO:0016788	F	hydrolase activity, acting on ester bonds	128	1413	1337	22850	2.4e-06	0.0008
		GO:0016798	F	hydrolase activity, acting on glycosyl bonds	71	1413	625	22850	3.2e-06	0.0011
		GO:1901476	F	carbohydrate transporter activity	29	1413	179	22850	1.2e-05	0.0039
		GO:0015144	F	carbohydrate transmembrane transporter activity	29	1413	179	22850	1.2e-05	0.0039
		GO:0015294	F	solute:cation symporter activity	30	1413	189	22850	1.2e-05	0.004
		GO:0005545	F	1-phosphatidylinositol binding	10	1413	25	22850	2.1e-05	0.0071
		GO:0015293	F	symporter activity	30	1413	196	22850	2.2e-05	0.0074
		GO:0051119	F	sugar transmembrane transporter activity	27	1413	171	22850	3.4e-05	0.012
		GO:0036442	F	hydrogen-exporting ATPase activity	16	1413	72	22850	4.3e-05	0.015
		GO:0042578	F	phosphoric ester hydrolase activity	62	1413	576	22850	5.6e-05	0.019
		GO:0005351	F	sugar:proton symporter activity	23	1413	141	22850	8.2e-05	0.028
		GO:0005402	F	cation:sugar symporter activity	23	1413	141	22850	8.2e-05	0.028
		GO:0008081	F	phosphoric diester hydrolase activity	21	1413	122	22850	8.4e-05	0.029
		GO:0045330	F	aspartyl esterase activity	16	1413	78	22850	9.9e-05	0.034
		GO:0005509	F	calcium ion binding	48	1413	419	22850	0.0001	0.034
		GO:0004713	F	protein tyrosine kinase activity	60	1413	572	22850	0.00014	0.048
		GO:0016298	F	lipase activity	32	1413	242	22850	0.00015	0.049
		GO:0031224	C	intrinsic component of membrane	300	1817	2631	27818	9.3e-20	1.7e-17
		GO:0044425	C	membrane part	354	1817	3310	27818	2.8e-19	5.1e-17
		GO:0090406	C	pollen tube	37	1817	92	27818	1.1e-15	2e-13
		GO:0042995	C	cell projection	37	1817	98	27818	5.5e-15	1e-12
		GO:0016021	C	integral component of membrane	249	1817	2325	27818	1.5e-13	2.7e-11
		GO:0071944	C	cell periphery	604	1817	7141	27818	2.2e-12	4e-10
		GO:0045177	C	apical part of cell	18	1817	37	27818	2.2e-09	4.1e-07
		GO:0012511	C	monolayer-surrounded lipid storage body	15	1817	23	27818	2.5e-09	4.6e-07
		GO:0016020	C	membrane	761	1817	9756	27818	3.5e-09	6.4e-07
		GO:0005811	C	lipid particle	15	1817	25	27818	5.7e-09	1.1e-06
		GO:0005886	C	plasma membrane	513	1817	6238	27818	1.3e-08	2.5e-06
		GO:0031225	C	anchored component of membrane	49	1817	301	27818	6e-08	1.1e-05
		GO:0016324	C	apical plasma membrane	14	1817	27	27818	7.4e-08	1.4e-05
		GO:0098590	C	plasma membrane region	15	1817	35	27818	1.8e-07	3.3e-05
		GO:0005576	C	extracellular region	294	1817	3332	27818	2e-07	3.7e-05
		GO:0016459	C	myosin complex	18	1817	63	27818	1.5e-06	0.00029
		GO:0015629	C	actin cytoskeleton	23	1817	115	27818	1.1e-05	0.0021
		GO:0044430	C	cytoskeletal part	53	1817	423	27818	2.1e-05	0.0039
		GO:0005856	C	cytoskeleton	56	1817	470	27818	4.4e-05	0.0082
		GO:0044459	C	plasma membrane part	52	1817	442	27818	0.00011	0.02
	Stage Ⅰ A1_B1 Up	GO:0009408	P	response to heat	80	397	624	25021	2.2e-45	1.6e-42
		GO:0009644	P	response to high light intensity	69	397	424	25021	5e-45	3.6e-42
		GO:0042542	P	response to hydrogen peroxide	63	397	357	25021	6e-43	4.3e-40
		GO:0009642	P	response to light intensity	70	397	539	25021	6.5e-40	4.7e-37
		GO:0006457	P	protein folding	68	397	560	25021	4.3e-37	3.1e-34
		GO:1901700	P	response to oxygen-containing compound	196	397	5101	25021	4.6e-37	3.3e-34
		GO:0009266	P	response to temperature stimulus	115	397	2084	25021	3.1e-32	2.3e-29
		GO:0000302	P	response to reactive oxygen species	66	397	656	25021	1.6e-31	1.1e-28
		GO:0042221	P	response to chemical	230	397	7572	25021	1.1e-29	8.3e-27
		GO:0006979	P	response to oxidative stress	77	397	1067	25021	6.3e-28	4.6e-25
		GO:0010035	P	response to inorganic substance	132	397	3103	25021	1.1e-26	8.3e-24
		GO:0009628	P	response to abiotic stimulus	184	397	5690	25021	1.1e-24	8.1e-22
		GO:0006950	P	response to stress	225	397	7959	25021	4.2e-24	3.1e-21
		GO:0009416	P	response to light stimulus	96	397	2251	25021	7.1e-19	5.2e-16
		GO:0009314	P	response to radiation	96	397	2372	25021	2e-17	1.5e-14
		GO:0050896	P	response to stimulus	279	397	12403	25021	8e-17	5.8e-14
		GO:0010286	P	heat acclimation	26	397	187	25021	5.8e-16	4.2e-13
		GO:0034976	P	response to endoplasmic reticulum stress	52	397	864	25021	8.5e-16	6.2e-13
		GO:0001101	P	response to acid chemical	106	397	3231	25021	2.8e-13	2e-10
		GO:0010033	P	response to organic substance	152	397	5723	25021	6.2e-12	4.5e-09
		GO:0009607	P	response to biotic stimulus	105	397	3419	25021	2e-11	1.5e-08
		GO:0043207	P	response to external biotic stimulus	104	397	3381	25021	2.4e-11	1.7e-08
		GO:0051707	P	response to other organism	104	397	3381	25021	2.4e-11	1.7e-08
		GO:0009719	P	response to endogenous stimulus	115	397	4010	25021	1e-10	7.6e-08
		GO:0009753	P	response to jasmonic acid	51	397	1273	25021	2.8e-09	2e-06
		GO:0006970	P	response to osmotic stress	66	397	1905	25021	3e-09	2.2e-06
		GO:0033554	P	cellular response to stress	90	397	3030	25021	4.5e-09	3.2e-06
		GO:0009415	P	response to water	44	397	1045	25021	9.3e-09	6.8e-06
		GO:0006952	P	defense response	100	397	3610	25021	1.7e-08	1.2e-05
		GO:0009620	P	response to fungus	50	397	1308	25021	1.7e-08	1.2e-05
		GO:0009414	P	response to water deprivation	43	397	1033	25021	1.9e-08	1.4e-05
		GO:0009651	P	response to salt stress	61	397	1794	25021	2.6e-08	1.9e-05
		GO:0010243	P	response to organonitrogen compound	45	397	1133	25021	3.3e-08	2.4e-05
		GO:0009605	P	response to external stimulus	118	397	4618	25021	4.8e-08	3.5e-05
		GO:0010200	P	response to chitin	43	397	1093	25021	8.8e-08	6.4e-05
		GO:0009725	P	response to hormone	95	397	3535	25021	1.8e-07	0.00013
		GO:0098542	P	defense response to other organism	74	397	2529	25021	2.7e-07	0.00019
		GO:0006972	P	hyperosmotic response	30	397	642	25021	3.1e-07	0.00022
		GO:0009737	P	response to abscisic acid	51	397	1497	25021	3.9e-07	0.00029
		GO:0010584	P	pollen exine formation	13	397	130	25021	4.1e-07	0.0003
		GO:0097305	P	response to alcohol	51	397	1500	25021	4.2e-07	0.0003
		GO:0009611	P	response to wounding	35	397	844	25021	4.7e-07	0.00034
		GO:0085029	P	extracellular matrix assembly	13	397	136	25021	6.7e-07	0.00048
		GO:0010208	P	pollen wall assembly	13	397	136	25021	6.7e-07	0.00048
		GO:0010927	P	cellular component assembly involved in morphogenesis	13	397	137	25021	7.2e-07	0.00052
		GO:0051704	P	multi-organism process	113	397	4603	25021	8.2e-07	0.00059
		GO:0043062	P	extracellular structure organization	14	397	166	25021	1e-06	0.00073
		GO:0030198	P	extracellular matrix organization	14	397	166	25021	1e-06	0.00073
		GO:0071229	P	cellular response to acid chemical	55	397	1749	25021	1.5e-06	0.0011
		GO:0009627	P	systemic acquired resistance	42	397	1182	25021	1.7e-06	0.0012
		GO:0051716	P	cellular response to stimulus	139	397	6135	25021	2.3e-06	0.0017
		GO:0080110	P	sporopollenin biosynthetic process	5	397	11	25021	3.4e-06	0.0025
		GO:0033993	P	response to lipid	57	397	1921	25021	5.3e-06	0.0038
		GO:0002376	P	immune system process	67	397	2405	25021	5.6e-06	0.0041
		GO:1901698	P	response to nitrogen compound	55	397	1868	25021	9.8e-06	0.0071
		GO:1901701	P	cellular response to oxygen-containing compound	60	397	2141	25021	1.6e-05	0.011
		GO:0009814	P	defense response, incompatible interaction	44	397	1395	25021	1.7e-05	0.012
		GO:0046686	P	response to cadmium ion	40	397	1220	25021	1.8e-05	0.013
		GO:0050832	P	defense response to fungus	34	397	962	25021	1.9e-05	0.014
		GO:0070887	P	cellular response to chemical stimulus	80	397	3178	25021	2.3e-05	0.017
		GO:0001666	P	response to hypoxia	13	397	193	25021	2.4e-05	0.017
		GO:0009751	P	response to salicylic acid	40	397	1235	25021	2.4e-05	0.017
		GO:0034605	P	cellular response to heat	6	397	32	25021	2.5e-05	0.018
		GO:0010038	P	response to metal ion	45	397	1469	25021	2.7e-05	0.02
		GO:0036293	P	response to decreased oxygen levels	13	397	198	25021	3e-05	0.022
		GO:0070482	P	response to oxygen levels	13	397	198	25021	3e-05	0.022
		GO:0014070	P	response to organic cyclic compound	56	397	2005	25021	3.5e-05	0.025
		GO:0009694	P	jasmonic acid metabolic process	18	397	366	25021	3.9e-05	0.029
		GO:0009695	P	jasmonic acid biosynthetic process	16	397	300	25021	4.2e-05	0.031
		GO:0051082	F	unfolded protein binding	11	319	172	22850	4.9e-05	0.005
		GO:0005515	F	protein binding	94	319	4619	22850	6.1e-05	0.0062
		GO:0031072	F	heat shock protein binding	9	319	137	22850	0.0002	0.02
		GO:0005788	C	endoplasmic reticulum lumen	7	410	44	27818	8.6e-06	0.0008
		GO:0044432	C	endoplasmic reticulum part	12	410	217	27818	0.00014	0.013
		GO:0005622	C	intracellular	377	410	23942	27818	0.00018	0.017
		GO:0044424	C	intracellular part	375	410	23813	27818	0.00024	0.022
	Stage Ⅱ A2_B2 Up	GO:1901700	P	response to oxygen-containing compound	176	351	5101	25021	1.3e-34	9.1e-32
		GO:0009408	P	response to heat	63	351	624	25021	2.6e-33	1.8e-30
		GO:0009266	P	response to temperature stimulus	101	351	2084	25021	2.4e-28	1.7e-25
		GO:0006950	P	response to stress	213	351	7959	25021	2.9e-28	2e-25
		GO:0042221	P	response to chemical	204	351	7572	25021	8.4e-27	5.9e-24
		GO:0009644	P	response to high light intensity	46	351	424	25021	1.4e-25	1e-22
		GO:0009642	P	response to light intensity	50	351	539	25021	6.3e-25	4.4e-22
		GO:0009628	P	response to abiotic stimulus	168	351	5690	25021	1.4e-24	9.7e-22
		GO:0042542	P	response to hydrogen peroxide	41	351	357	25021	1e-23	7.2e-21
		GO:0010035	P	response to inorganic substance	114	351	3103	25021	2.1e-22	1.5e-19
		GO:0000302	P	response to reactive oxygen species	50	351	656	25021	1.9e-21	1.4e-18
		GO:0006979	P	response to oxidative stress	59	351	1067	25021	8.7e-19	6.1e-16
		GO:0006457	P	protein folding	43	351	560	25021	1.2e-18	8.6e-16
		GO:0050896	P	response to stimulus	254	351	12403	25021	5.1e-18	3.6e-15
		GO:0010286	P	heat acclimation	25	351	187	25021	2.9e-16	2.1e-13
		GO:0001101	P	response to acid chemical	103	351	3231	25021	8.3e-16	5.8e-13
		GO:0009753	P	response to jasmonic acid	59	351	1273	25021	1.9e-15	1.4e-12
		GO:0009719	P	response to endogenous stimulus	117	351	4010	25021	2.2e-15	1.6e-12
		GO:0010033	P	response to organic substance	147	351	5723	25021	3.4e-15	2.4e-12
		GO:0009611	P	response to wounding	47	351	844	25021	3.5e-15	2.5e-12
		GO:0009414	P	response to water deprivation	51	351	1033	25021	2e-14	1.4e-11
		GO:0009415	P	response to water	51	351	1045	25021	3e-14	2.1e-11
		GO:0009737	P	response to abscisic acid	59	351	1497	25021	1.5e-12	1.1e-09
		GO:0097305	P	response to alcohol	59	351	1500	25021	1.7e-12	1.2e-09
		GO:0009416	P	response to light stimulus	74	351	2251	25021	7.6e-12	5.3e-09
		GO:0009694	P	jasmonic acid metabolic process	27	351	366	25021	1e-11	7.1e-09
		GO:0006952	P	defense response	100	351	3610	25021	1.3e-11	8.9e-09
		GO:0009725	P	response to hormone	98	351	3535	25021	2.1e-11	1.5e-08
		GO:0006972	P	hyperosmotic response	35	351	642	25021	2.6e-11	1.8e-08
		GO:0009695	P	jasmonic acid biosynthetic process	24	351	300	25021	3.1e-11	2.2e-08
		GO:0006970	P	response to osmotic stress	65	351	1905	25021	4.2e-11	3e-08
		GO:0009314	P	response to radiation	74	351	2372	25021	8.2e-11	5.8e-08
		GO:0009607	P	response to biotic stimulus	93	351	3419	25021	2.3e-10	1.6e-07
		GO:0010243	P	response to organonitrogen compound	46	351	1133	25021	2.4e-10	1.7e-07
		GO:0009620	P	response to fungus	50	351	1308	25021	2.7e-10	1.9e-07
		GO:0043207	P	response to external biotic stimulus	92	351	3381	25021	2.9e-10	2.1e-07
		GO:0051707	P	response to other organism	92	351	3381	25021	2.9e-10	2.1e-07
		GO:0010200	P	response to chitin	44	351	1093	25021	8e-10	5.6e-07
		GO:0033993	P	response to lipid	62	351	1921	25021	1.1e-09	7.7e-07
		GO:0009651	P	response to salt stress	59	351	1794	25021	1.5e-09	1.1e-06
		GO:0071229	P	cellular response to acid chemical	56	351	1749	25021	1.1e-08	7.5e-06
		GO:0009867	P	jasmonic acid mediated signaling pathway	34	351	783	25021	1.3e-08	9.4e-06
		GO:0071395	P	cellular response to jasmonic acid stimulus	34	351	783	25021	1.3e-08	9.4e-06
		GO:0002376	P	immune system process	68	351	2405	25021	2.8e-08	2e-05
		GO:0098542	P	defense response to other organism	70	351	2529	25021	3.8e-08	2.7e-05
		GO:0009605	P	response to external stimulus	107	351	4618	25021	4.7e-08	3.3e-05
		GO:0009627	P	systemic acquired resistance	42	351	1182	25021	6.2e-08	4.3e-05
		GO:0014070	P	response to organic cyclic compound	59	351	2005	25021	7.4e-08	5.2e-05
		GO:0032787	P	monocarboxylic acid metabolic process	74	351	2794	25021	8.1e-08	5.7e-05
		GO:0009269	P	response to desiccation	11	351	89	25021	1.4e-07	0.0001
		GO:0045088	P	regulation of innate immune response	40	351	1131	25021	1.5e-07	0.0001
		GO:0050776	P	regulation of immune response	40	351	1139	25021	1.8e-07	0.00012
		GO:0002682	P	regulation of immune system process	40	351	1143	25021	1.9e-07	0.00014
		GO:0033554	P	cellular response to stress	77	351	3030	25021	2.2e-07	0.00015
		GO:1901701	P	cellular response to oxygen-containing compound	60	351	2141	25021	2.9e-07	0.0002
		GO:0070887	P	cellular response to chemical stimulus	79	351	3178	25021	3.5e-07	0.00024
		GO:0034976	P	response to endoplasmic reticulum stress	33	351	864	25021	3.8e-07	0.00027
		GO:0050832	P	defense response to fungus	35	351	962	25021	5e-07	0.00035
		GO:0009751	P	response to salicylic acid	41	351	1235	25021	5.1e-07	0.00036
		GO:0042538	P	hyperosmotic salinity response	21	351	400	25021	5.1e-07	0.00036
		GO:0080134	P	regulation of response to stress	46	351	1503	25021	8.8e-07	0.00062
		GO:0009738	P	abscisic acid-activated signaling pathway	27	351	647	25021	9.3e-07	0.00065
		GO:0034605	P	cellular response to heat	7	351	32	25021	9.6e-07	0.00068
		GO:0010941	P	regulation of cell death	38	351	1132	25021	1.1e-06	0.00075
		GO:1901698	P	response to nitrogen compound	53	351	1868	25021	1.1e-06	0.00079
		GO:0071310	P	cellular response to organic substance	73	351	2940	25021	1.1e-06	0.00081
		GO:0009409	P	response to cold	43	351	1394	25021	1.7e-06	0.0012
		GO:0009814	P	defense response, incompatible interaction	43	351	1395	25021	1.7e-06	0.0012
		GO:0043067	P	regulation of programmed cell death	37	351	1110	25021	1.7e-06	0.0012
		GO:0009723	P	response to ethylene	31	351	841	25021	1.8e-06	0.0013
		GO:0031347	P	regulation of defense response	44	351	1453	25021	2e-06	0.0014
		GO:0009733	P	response to auxin	31	351	853	25021	2.4e-06	0.0017
		GO:0071215	P	cellular response to abscisic acid stimulus	27	351	686	25021	2.7e-06	0.0019
		GO:0097306	P	cellular response to alcohol	27	351	687	25021	2.7e-06	0.0019
		GO:0010363	P	regulation of plant-type hypersensitive response	34	351	1021	25021	4.8e-06	0.0034
		GO:0051704	P	multi-organism process	99	351	4603	25021	5.5e-06	0.0039
		GO:0072330	P	monocarboxylic acid biosynthetic process	42	351	1423	25021	6.6e-06	0.0046
		GO:2000377	P	regulation of reactive oxygen species metabolic process	23	351	558	25021	7.3e-06	0.0052
		GO:0006612	P	protein targeting to membrane	34	351	1044	25021	7.5e-06	0.0053
		GO:0071495	P	cellular response to endogenous stimulus	54	351	2058	25021	8.3e-06	0.0058
		GO:0080135	P	regulation of cellular response to stress	34	351	1049	25021	8.3e-06	0.0059
		GO:0008219	P	cell death	41	351	1391	25021	8.8e-06	0.0062
		GO:0009404	P	toxin metabolic process	21	351	486	25021	9.3e-06	0.0066
		GO:0009863	P	salicylic acid mediated signaling pathway	32	351	962	25021	9.4e-06	0.0066
		GO:0090150	P	establishment of protein localization to membrane	34	351	1057	25021	9.7e-06	0.0068
		GO:0072657	P	protein localization to membrane	34	351	1057	25021	9.7e-06	0.0068
		GO:0009755	P	hormone-mediated signaling pathway	52	351	1964	25021	9.8e-06	0.0069
		GO:0045087	P	innate immune response	56	351	2178	25021	9.8e-06	0.0069
		GO:0071446	P	cellular response to salicylic acid stimulus	32	351	967	25021	1e-05	0.0073
		GO:0010310	P	regulation of hydrogen peroxide metabolic process	22	351	530	25021	1e-05	0.0074
		GO:0006955	P	immune response	56	351	2190	25021	1.1e-05	0.0081
		GO:0009626	P	plant-type hypersensitive response	35	351	1115	25021	1.2e-05	0.0083
		GO:0035966	P	response to topologically incorrect protein	28	351	794	25021	1.3e-05	0.0089
		GO:0034050	P	host programmed cell death induced by symbiont	35	351	1121	25021	1.3e-05	0.0093
		GO:0032870	P	cellular response to hormone stimulus	53	351	2052	25021	1.6e-05	0.011
		GO:0019752	P	carboxylic acid metabolic process	80	351	3582	25021	1.7e-05	0.012
		GO:0012501	P	programmed cell death	38	351	1284	25021	1.8e-05	0.012
		GO:0051716	P	cellular response to stimulus	121	351	6135	25021	2.1e-05	0.015
		GO:0043436	P	oxoacid metabolic process	83	351	3791	25021	2.2e-05	0.016
		GO:0052542	P	defense response by callose deposition	12	351	192	25021	3e-05	0.021
		GO:0009862	P	systemic acquired resistance, salicylic acid mediated signaling pathway	25	351	703	25021	3.3e-05	0.023
		GO:0090487	P	secondary metabolite catabolic process	19	351	453	25021	3.7e-05	0.026
		GO:0009407	P	toxin catabolic process	19	351	453	25021	3.7e-05	0.026
		GO:0034620	P	cellular response to unfolded protein	19	351	475	25021	6.7e-05	0.047
		GO:0035967	P	cellular response to topologically incorrect protein	19	351	475	25021	6.7e-05	0.047
		GO:0006986	P	response to unfolded protein	19	351	475	25021	6.7e-05	0.047
		GO:0016298	F	lipase activity	11	292	242	22850	0.0004	0.039
	Stage Ⅲ A3_B3 Up	GO:0009642	P	response to light intensity	66	668	539	25021	5.2e-23	4.7e-20
		GO:0009408	P	response to heat	70	668	624	25021	2.2e-22	2e-19
		GO:0009644	P	response to high light intensity	56	668	424	25021	4.9e-21	4.4e-18
		GO:0042542	P	response to hydrogen peroxide	46	668	357	25021	4.2e-17	3.8e-14
		GO:0010243	P	response to organonitrogen compound	81	668	1133	25021	7.1e-15	6.5e-12
		GO:0010200	P	response to chitin	78	668	1093	25021	2.6e-14	2.4e-11
		GO:1901700	P	response to oxygen-containing compound	220	668	5101	25021	5.6e-14	5.1e-11
		GO:0006457	P	protein folding	50	668	560	25021	9.6e-13	8.7e-10
		GO:1901698	P	response to nitrogen compound	105	668	1868	25021	1.4e-12	1.2e-09
		GO:0000302	P	response to reactive oxygen species	54	668	656	25021	2.2e-12	2e-09
		GO:0010035	P	response to inorganic substance	148	668	3103	25021	3.7e-12	3.3e-09
		GO:0010286	P	heat acclimation	27	668	187	25021	1.4e-11	1.3e-08
		GO:0009266	P	response to temperature stimulus	109	668	2084	25021	3.2e-11	2.9e-08
		GO:0006979	P	response to oxidative stress	69	668	1067	25021	5.9e-11	5.4e-08
		GO:0085029	P	extracellular matrix assembly	22	668	136	25021	1.6e-10	1.4e-07
		GO:0010208	P	pollen wall assembly	22	668	136	25021	1.6e-10	1.4e-07
		GO:0010927	P	cellular component assembly involved in morphogenesis	22	668	137	25021	1.8e-10	1.6e-07
		GO:0010584	P	pollen exine formation	21	668	130	25021	4.2e-10	3.8e-07
		GO:0042221	P	response to chemical	275	668	7572	25021	2.5e-09	2.2e-06
		GO:0002679	P	respiratory burst involved in defense response	32	668	339	25021	3.8e-09	3.4e-06
		GO:0045730	P	respiratory burst	32	668	340	25021	4e-09	3.6e-06
		GO:0043062	P	extracellular structure organization	22	668	166	25021	4.5e-09	4.1e-06
		GO:0030198	P	extracellular matrix organization	22	668	166	25021	4.5e-09	4.1e-06
		GO:0006950	P	response to stress	279	668	7959	25021	6.1e-08	5.5e-05
		GO:0009628	P	response to abiotic stimulus	212	668	5690	25021	9e-08	8.1e-05
		GO:0010187	P	negative regulation of seed germination	11	668	42	25021	9.6e-08	8.7e-05
		GO:0009753	P	response to jasmonic acid	68	668	1273	25021	1.2e-07	0.00011
		GO:0080110	P	sporopollenin biosynthetic process	7	668	11	25021	1.9e-07	0.00017
		GO:0034976	P	response to endoplasmic reticulum stress	50	668	864	25021	7.1e-07	0.00065
		GO:0009416	P	response to light stimulus	98	668	2251	25021	1.9e-06	0.0017
		GO:0009873	P	ethylene-activated signaling pathway	23	668	269	25021	2.8e-06	0.0025
		GO:0050832	P	defense response to fungus	52	668	962	25021	2.8e-06	0.0026
		GO:0001101	P	response to acid chemical	129	668	3231	25021	2.9e-06	0.0026
		GO:0009415	P	response to water	55	668	1045	25021	3.1e-06	0.0028
		GO:0009414	P	response to water deprivation	54	668	1033	25021	4.6e-06	0.0042
		GO:0009314	P	response to radiation	99	668	2372	25021	9.3e-06	0.0084
		GO:0071369	P	cellular response to ethylene stimulus	24	668	313	25021	9.6e-06	0.0087
		GO:0000160	P	phosphorelay signal transduction system	25	668	338	25021	1.1e-05	0.01
		GO:0009555	P	pollen development	40	668	697	25021	1.1e-05	0.01
		GO:0009719	P	response to endogenous stimulus	150	668	4010	25021	1.2e-05	0.011
		GO:0009612	P	response to mechanical stimulus	14	668	123	25021	1.4e-05	0.013
		GO:0009620	P	response to fungus	62	668	1308	25021	1.7e-05	0.015
		GO:0002252	P	immune effector process	39	668	685	25021	1.7e-05	0.016
		GO:0035556	P	intracellular signal transduction	69	668	1514	25021	1.9e-05	0.017
		GO:0048653	P	anther development	17	668	183	25021	2.1e-05	0.019
		GO:0009737	P	response to abscisic acid	68	668	1497	25021	2.4e-05	0.022
		GO:0010029	P	regulation of seed germination	15	668	148	25021	2.5e-05	0.022
		GO:0097305	P	response to alcohol	68	668	1500	25021	2.5e-05	0.023
		GO:0009692	P	ethylene metabolic process	21	668	272	25021	3.1e-05	0.028
		GO:0009693	P	ethylene biosynthetic process	21	668	272	25021	3.1e-05	0.028
		GO:0043449	P	cellular alkene metabolic process	21	668	272	25021	3.1e-05	0.028
		GO:1900673	P	olefin metabolic process	21	668	272	25021	3.1e-05	0.028
		GO:1900674	P	olefin biosynthetic process	21	668	272	25021	3.1e-05	0.028
		GO:0043450	P	alkene biosynthetic process	21	668	272	25021	3.1e-05	0.028
		GO:0009723	P	response to ethylene	44	668	841	25021	3.5e-05	0.032
		GO:0003700	F	transcription factor activity, sequence-specific DNA binding	92	554	2113	22850	5.3e-08	8.9e-06
		GO:0001071	F	nucleic acid binding transcription factor activity	92	554	2115	22850	5.6e-08	9.3e-06
		GO:0004553	F	hydrolase activity, hydrolyzing O-glycosyl compounds	34	554	563	22850	2.6e-06	0.00043
		GO:0016798	F	hydrolase activity, acting on glycosyl bonds	34	554	625	22850	2.1e-05	0.0035
		GO:0003677	F	DNA binding	95	554	2620	22850	5.9e-05	0.01
		GO:0043565	F	sequence-specific DNA binding	29	554	542	22850	0.00011	0.018
		GO:0005576	C	extracellular region	127	714	3332	27818	5.4e-06	0.00053
	Stage Ⅳ A4_B4 Up	GO:0009719	P	response to endogenous stimulus	198	619	4010	25021	3.1e-22	3.2e-19
		GO:1901700	P	response to oxygen-containing compound	231	619	5101	25021	9.5e-22	9.6e-19
		GO:0010033	P	response to organic substance	248	619	5723	25021	3.8e-21	3.8e-18
		GO:0042221	P	response to chemical	297	619	7572	25021	6.5e-20	6.6e-17
		GO:0009725	P	response to hormone	176	619	3535	25021	8.6e-20	8.7e-17
		GO:0001101	P	response to acid chemical	153	619	3231	25021	3.7e-15	3.8e-12
		GO:0009723	P	response to ethylene	64	619	841	25021	1.6e-14	1.6e-11
		GO:0033993	P	response to lipid	105	619	1921	25021	5.9e-14	5.9e-11
		GO:1901698	P	response to nitrogen compound	103	619	1868	25021	6.3e-14	6.4e-11
		GO:0009611	P	response to wounding	59	619	844	25021	4.9e-12	5e-09
		GO:0010200	P	response to chitin	68	619	1093	25021	1.5e-11	1.5e-08
		GO:0009737	P	response to abscisic acid	83	619	1497	25021	1.9e-11	2e-08
		GO:0097305	P	response to alcohol	83	619	1500	25021	2.1e-11	2.2e-08
		GO:0010243	P	response to organonitrogen compound	69	619	1133	25021	2.6e-11	2.6e-08
		GO:0014070	P	response to organic cyclic compound	100	619	2005	25021	4.3e-11	4.3e-08
		GO:0009755	P	hormone-mediated signaling pathway	98	619	1964	25021	6.8e-11	6.9e-08
		GO:0032870	P	cellular response to hormone stimulus	101	619	2052	25021	6.9e-11	6.9e-08
		GO:0010286	P	heat acclimation	25	619	187	25021	7.2e-11	7.3e-08
		GO:0071495	P	cellular response to endogenous stimulus	101	619	2058	25021	8e-11	8.1e-08
		GO:0050896	P	response to stimulus	387	619	12403	25021	1e-10	1e-07
		GO:0007568	P	aging	32	619	340	25021	6.6e-10	6.7e-07
		GO:0070887	P	cellular response to chemical stimulus	132	619	3178	25021	2.7e-09	2.8e-06
		GO:0071310	P	cellular response to organic substance	123	619	2940	25021	7.4e-09	7.5e-06
		GO:0009628	P	response to abiotic stimulus	203	619	5690	25021	1.1e-08	1.1e-05
		GO:0009651	P	response to salt stress	85	619	1794	25021	1.5e-08	1.5e-05
		GO:0071229	P	cellular response to acid chemical	83	619	1749	25021	2.1e-08	2.2e-05
		GO:0006950	P	response to stress	262	619	7959	25021	3.8e-08	3.8e-05
		GO:1901701	P	cellular response to oxygen-containing compound	95	619	2141	25021	4.1e-08	4.1e-05
		GO:0006970	P	response to osmotic stress	87	619	1905	25021	4.9e-08	5e-05
		GO:0015706	P	nitrate transport	35	619	483	25021	5.5e-08	5.5e-05
		GO:0010167	P	response to nitrate	34	619	470	25021	8.8e-08	8.9e-05
		GO:0009751	P	response to salicylic acid	63	619	1235	25021	1.2e-07	0.00012
		GO:0009733	P	response to auxin	49	619	853	25021	1.3e-07	0.00013
		GO:0071396	P	cellular response to lipid	52	619	941	25021	1.6e-07	0.00017
		GO:0009414	P	response to water deprivation	55	619	1033	25021	2.2e-07	0.00022
		GO:0006820	P	anion transport	63	619	1261	25021	2.4e-07	0.00024
		GO:0009415	P	response to water	55	619	1045	25021	3.1e-07	0.00032
		GO:0015698	P	inorganic anion transport	39	619	622	25021	3.3e-07	0.00034
		GO:0010035	P	response to inorganic substance	121	619	3103	25021	4.2e-07	0.00043
		GO:0010260	P	organ senescence	22	619	244	25021	6.1e-07	0.00062
		GO:0009738	P	abscisic acid-activated signaling pathway	39	619	647	25021	8.4e-07	0.00085
		GO:0071215	P	cellular response to abscisic acid stimulus	40	619	686	25021	1.3e-06	0.0013
		GO:0097306	P	cellular response to alcohol	40	619	687	25021	1.4e-06	0.0014
		GO:0019748	P	secondary metabolic process	64	619	1373	25021	1.8e-06	0.0019
		GO:0044710	P	single-organism metabolic process	312	619	10264	25021	2e-06	0.0021
		GO:0009873	P	ethylene-activated signaling pathway	22	619	269	25021	2.7e-06	0.0028
		GO:0071369	P	cellular response to ethylene stimulus	24	619	313	25021	2.7e-06	0.0028
		GO:0009753	P	response to jasmonic acid	60	619	1273	25021	2.8e-06	0.0029
		GO:0006811	P	ion transport	98	619	2480	25021	3.9e-06	0.004
		GO:0032973	P	amino acid export	6	619	14	25021	5.6e-06	0.0057
		GO:0009620	P	response to fungus	60	619	1308	25021	6.3e-06	0.0064
		GO:0048518	P	positive regulation of biological process	84	619	2069	25021	8.2e-06	0.0083
		GO:0080134	P	regulation of response to stress	66	619	1503	25021	8.3e-06	0.0084
		GO:0002679	P	respiratory burst involved in defense response	24	619	339	25021	9.7e-06	0.0098
		GO:0045730	P	respiratory burst	24	619	340	25021	1e-05	0.01
		GO:0008219	P	cell death	62	619	1391	25021	1e-05	0.01
		GO:0009646	P	response to absence of light	10	619	64	25021	1.1e-05	0.011
		GO:0016540	P	protein autoprocessing	5	619	9	25021	1.3e-05	0.014
		GO:0010150	P	leaf senescence	16	619	176	25021	1.9e-05	0.019
		GO:0035556	P	intracellular signal transduction	65	619	1514	25021	1.9e-05	0.019
		GO:0031347	P	regulation of defense response	63	619	1453	25021	1.9e-05	0.02
		GO:0009812	P	flavonoid metabolic process	32	619	561	25021	2.3e-05	0.023
		GO:0009605	P	response to external stimulus	156	619	4618	25021	2.5e-05	0.025
		GO:0045088	P	regulation of innate immune response	52	619	1131	25021	2.5e-05	0.026
		GO:0010941	P	regulation of cell death	52	619	1132	25021	2.6e-05	0.026
		GO:0000160	P	phosphorelay signal transduction system	23	619	338	25021	2.7e-05	0.027
		GO:0050776	P	regulation of immune response	52	619	1139	25021	3e-05	0.031
		GO:0009408	P	response to heat	34	619	624	25021	3.1e-05	0.031
		GO:0010583	P	response to cyclopentenone	22	619	318	25021	3.1e-05	0.032
		GO:0002682	P	regulation of immune system process	52	619	1143	25021	3.3e-05	0.033
		GO:0044711	P	single-organism biosynthetic process	189	619	5849	25021	3.3e-05	0.034
		GO:0009963	P	positive regulation of flavonoid biosynthetic process	19	619	254	25021	4e-05	0.041
		GO:0044550	P	secondary metabolite biosynthetic process	36	619	690	25021	4.3e-05	0.043
		GO:0012501	P	programmed cell death	56	619	1284	25021	5e-05	0.05
		GO:0003700	F	transcription factor activity, sequence-specific DNA binding	92	523	2113	22850	3.2e-09	5.7e-07
		GO:0001071	F	nucleic acid binding transcription factor activity	92	523	2115	22850	3.4e-09	5.9e-07
		GO:0008234	F	cysteine-type peptidase activity	19	523	162	22850	2.7e-08	4.8e-06
		GO:0042802	F	identical protein binding	27	523	423	22850	4e-06	0.0007
		GO:0004197	F	cysteine-type endopeptidase activity	8	523	40	22850	1e-05	0.0018
		GO:0016705	F	oxidoreductase activity, acting on paired donors, with incorporation or reduction of molecular oxygen	26	523	474	22850	6.9e-05	0.012
		GO:0015179	F	L-amino acid transmembrane transporter activity	5	523	16	22850	8.3e-05	0.015
		GO:0016491	F	oxidoreductase activity	89	523	2591	22850	8.7e-05	0.015
		GO:0016628	F	oxidoreductase activity, acting on the CH-CH group of donors, NAD or NADP as acceptor	18	523	294	22850	0.00026	0.045
		GO:0005576	C	extracellular region	137	683	3332	27818	2e-09	1.9e-07
	Stage Ⅴ A5_B5 Up	GO:0009611	P	response to wounding	35	366	844	25021	6.8e-08	5.4e-05
		GO:0009725	P	response to hormone	90	366	3535	25021	1e-07	7.9e-05
		GO:0009719	P	response to endogenous stimulus	98	366	4010	25021	1.5e-07	0.00012
		GO:0042221	P	response to chemical	157	366	7572	25021	2.7e-07	0.00021
		GO:1901700	P	response to oxygen-containing compound	116	366	5101	25021	3.1e-07	0.00024
		GO:0010584	P	pollen exine formation	12	366	130	25021	1.1e-06	0.00086
		GO:0085029	P	extracellular matrix assembly	12	366	136	25021	1.7e-06	0.0013
		GO:0010208	P	pollen wall assembly	12	366	136	25021	1.7e-06	0.0013
		GO:0010927	P	cellular component assembly involved in morphogenesis	12	366	137	25021	1.8e-06	0.0014
		GO:0001101	P	response to acid chemical	79	366	3231	25021	3.6e-06	0.0028
		GO:0033993	P	response to lipid	54	366	1921	25021	4.1e-06	0.0032
		GO:0007568	P	aging	18	366	340	25021	5.3e-06	0.0042
		GO:0071396	P	cellular response to lipid	33	366	941	25021	5.6e-06	0.0044
		GO:0032973	P	amino acid export	5	366	14	25021	6e-06	0.0047
		GO:0030198	P	extracellular matrix organization	12	366	166	25021	1.1e-05	0.009
		GO:0043062	P	extracellular structure organization	12	366	166	25021	1.1e-05	0.009
		GO:0070887	P	cellular response to chemical stimulus	76	366	3178	25021	1.3e-05	0.0099
		GO:0032870	P	cellular response to hormone stimulus	55	366	2052	25021	1.3e-05	0.01
		GO:0071495	P	cellular response to endogenous stimulus	55	366	2058	25021	1.4e-05	0.011
		GO:0080027	P	response to herbivore	6	366	31	25021	1.4e-05	0.011
		GO:0010033	P	response to organic substance	119	366	5723	25021	1.8e-05	0.014
		GO:0043207	P	response to external biotic stimulus	79	366	3381	25021	1.8e-05	0.014
		GO:0051707	P	response to other organism	79	366	3381	25021	1.8e-05	0.014
		GO:0010035	P	response to inorganic substance	74	366	3103	25021	1.9e-05	0.015
		GO:0010260	P	organ senescence	14	366	244	25021	2.6e-05	0.02
		GO:0009607	P	response to biotic stimulus	79	366	3419	25021	2.7e-05	0.021
		GO:0009737	P	response to abscisic acid	42	366	1497	25021	5.6e-05	0.044
		GO:0097305	P	response to alcohol	42	366	1500	25021	5.8e-05	0.046
		GO:0009755	P	hormone-mediated signaling pathway	51	366	1964	25021	6.1e-05	0.048
		GO:0051213	F	dioxygenase activity	11	314	202	22850	0.00017	0.019
		GO:0005576	C	extracellular region	95	410	3332	27818	2.9e-10	2.5e-08
		GO:0005618	C	cell wall	40	410	1341	27818	2.9e-05	0.0025
		GO:0030312	C	external encapsulating structure	40	410	1347	27818	3.2e-05	0.0028
		GO:0048046	C	apoplast	27	410	870	27818	0.00033	0.028

## Sheet: Table S5
	Table S5 The Kyoto Encyclopedia of Genes and Genones (KEGG) pathway by DEGs at each stage.
	DEGs type	Pathway Description	ko_ID	Number in DEGs	Number in BG/Ref	Number of input DEGs	Number of BG/Ref	1-P value	P value
	Stage Ⅰ A1_B1 DEGs	Protein processing in endoplasmic reticulum	ko04141	19	241	100	6571	1	2.43502e-09
		Endocytosis	ko04144	8	132	100	6571	0.999154	0.000846368
		Glucosinolate biosynthesis	ko00966	4	32	100	6571	0.998691	0.00130922
		Spliceosome	ko03040	10	224	100	6571	0.997955	0.00204524
		Flavonoid biosynthesis	ko00941	4	36	100	6571	0.997953	0.00204712
		Flavone and flavonol biosynthesis	ko00944	2	13	100	6571	0.983965	0.0160346
		Fructose and mannose metabolism	ko00051	5	106	100	6571	0.977667	0.0223332
		Plant hormone signal transduction	ko04075	10	341	100	6571	0.966102	0.0338981
		Circadian rhythm - plant	ko04712	3	49	100	6571	0.96195	0.0380498
		Galactose metabolism	ko00052	4	85	100	6571	0.959926	0.0400739
		Plant-pathogen interaction	ko04626	8	260	100	6571	0.956209	0.043791
		Pentose phosphate pathway	ko00030	5	141	100	6571	0.936781	0.0632191
		Glycolysis / Gluconeogenesis	ko00010	7	239	100	6571	0.928847	0.071153
		Glycerophospholipid metabolism	ko00564	4	110	100	6571	0.91381	0.0861899
		Glycerolipid metabolism	ko00561	3	75	100	6571	0.89437	0.10563
		Glycosaminoglycan degradation	ko00531	1	8	100	6571	0.884486	0.115514
		Porphyrin and chlorophyll metabolism	ko00860	3	80	100	6571	0.87808	0.12192
		Ubiquinone and other terpenoid-quinone biosynthesis	ko00130	2	43	100	6571	0.861205	0.138795
		Phenylalanine metabolism	ko00360	4	141	100	6571	0.833013	0.166987
		Phosphatidylinositol signaling system	ko04070	3	93	100	6571	0.831938	0.168062
		Glycosphingolipid biosynthesis - globo series	ko00603	1	13	100	6571	0.819105	0.180895
		Inositol phosphate metabolism	ko00562	3	105	100	6571	0.785581	0.214419
		Phenylpropanoid biosynthesis	ko00940	4	171	100	6571	0.737377	0.262623
		Ascorbate and aldarate metabolism	ko00053	2	76	100	6571	0.677637	0.322363
		Natural killer cell mediated cytotoxicity	ko04650	1	26	100	6571	0.670665	0.329335
		Vitamin B6 metabolism	ko00750	1	26	100	6571	0.670665	0.329335
		Stilbenoid, diarylheptanoid and gingerol biosynthesis	ko00945	2	85	100	6571	0.627663	0.372337
		Sphingolipid metabolism	ko00600	1	32	100	6571	0.611462	0.388538
		Glutathione metabolism	ko00480	3	149	100	6571	0.60335	0.39665
		Oxidative phosphorylation	ko00190	5	272	100	6571	0.600925	0.399075
		Starch and sucrose metabolism	ko00500	4	222	100	6571	0.561061	0.438939
		Amino sugar and nucleotide sugar metabolism	ko00520	3	164	100	6571	0.542342	0.457658
		Phagosome	ko04145	2	104	100	6571	0.527597	0.472403
		Carotenoid biosynthesis	ko00906	1	44	100	6571	0.508144	0.491856
		Carbon fixation in photosynthetic organisms	ko00710	3	173	100	6571	0.506954	0.493046
		Pyruvate metabolism	ko00620	3	179	100	6571	0.483987	0.516013
		Valine, leucine and isoleucine biosynthesis	ko00290	2	120	100	6571	0.451006	0.548994
		Pantothenate and CoA biosynthesis	ko00770	1	57	100	6571	0.415658	0.584342
		RNA polymerase	ko03020	1	57	100	6571	0.415658	0.584342
		Ubiquitin mediated proteolysis	ko04120	2	134	100	6571	0.390548	0.609452
		RNA degradation	ko03018	2	135	100	6571	0.38647	0.61353
		Steroid biosynthesis	ko00100	1	65	100	6571	0.367246	0.632754
		Protein export	ko03060	1	71	100	6571	0.334641	0.665359
		Terpenoid backbone biosynthesis	ko00900	1	72	100	6571	0.329492	0.670508
		Propanoate metabolism	ko00640	1	83	100	6571	0.277785	0.722215
		Purine metabolism	ko00230	3	250	100	6571	0.260319	0.739681
		Limonene and pinene degradation	ko00903	1	91	100	6571	0.245308	0.754692
		Photosynthesis	ko00195	1	96	100	6571	0.22695	0.77305
		Valine, leucine and isoleucine degradation	ko00280	1	106	100	6571	0.194217	0.805783
		Tryptophan metabolism	ko00380	1	115	100	6571	0.168779	0.831221
		Nitrogen metabolism	ko00910	1	118	100	6571	0.161056	0.838944
		Alanine, aspartate and glutamate metabolism	ko00250	1	131	100	6571	0.131437	0.868563
		Citrate cycle (TCA cycle)	ko00020	1	140	100	6571	0.114159	0.885841
		Arginine and proline metabolism	ko00330	1	150	100	6571	0.0975885	0.902412
		Ribosome biogenesis in eukaryotes	ko03008	1	157	100	6571	0.0874295	0.912571
		Pyrimidine metabolism	ko00240	1	201	100	6571	0.0436884	0.956312
	Stage Ⅱ A2_B2 DEGs	alpha-Linolenic acid metabolism	ko00592	6	59	147	6571	0.998079	0.00192097
		Amino sugar and nucleotide sugar metabolism	ko00520	10	164	147	6571	0.996415	0.00358487
		Plant-pathogen interaction	ko04626	13	260	147	6571	0.994716	0.00528353
		Protein processing in endoplasmic reticulum	ko04141	12	241	147	6571	0.992472	0.00752821
		Starch and sucrose metabolism	ko00500	11	222	147	6571	0.989272	0.0107276
		Galactose metabolism	ko00052	6	85	147	6571	0.988382	0.0116183
		Basal transcription factors	ko03022	5	71	147	6571	0.979099	0.020901
		Glycerolipid metabolism	ko00561	5	75	147	6571	0.974177	0.0258233
		Spliceosome	ko03040	10	224	147	6571	0.971824	0.028176
		Circadian rhythm - mammal	ko04710	2	13	147	6571	0.96701	0.0329897
		beta-Alanine metabolism	ko00410	4	55	147	6571	0.966006	0.0339936
		Taurine and hypotaurine metabolism	ko00430	2	18	147	6571	0.939808	0.060192
		Plant hormone signal transduction	ko04075	12	341	147	6571	0.920914	0.0790862
		Fructose and mannose metabolism	ko00051	5	106	147	6571	0.911609	0.0883909
		Linoleic acid metabolism	ko00591	2	23	147	6571	0.907353	0.0926468
		Circadian rhythm - plant	ko04712	3	49	147	6571	0.903952	0.096048
		Natural killer cell mediated cytotoxicity	ko04650	2	26	147	6571	0.88596	0.11404
		Propanoate metabolism	ko00640	4	83	147	6571	0.885403	0.114597
		Pentose and glucuronate interconversions	ko00040	5	117	147	6571	0.879002	0.120998
		Fatty acid metabolism	ko00071	4	86	147	6571	0.873972	0.126028
		Ubiquitin mediated proteolysis	ko04120	5	134	147	6571	0.819361	0.180639
		Flavonoid biosynthesis	ko00941	2	36	147	6571	0.807899	0.192101
		ABC transporters	ko02010	1	10	147	6571	0.797393	0.202607
		Fatty acid elongation in mitochondria	ko00062	1	10	147	6571	0.797393	0.202607
		Non-homologous end-joining	ko03450	1	10	147	6571	0.797393	0.202607
		Glycerophospholipid metabolism	ko00564	4	110	147	6571	0.768253	0.231747
		Ubiquinone and other terpenoid-quinone biosynthesis	ko00130	2	43	147	6571	0.750002	0.249998
		Flavone and flavonol biosynthesis	ko00944	1	13	147	6571	0.74498	0.25502
		Glycosphingolipid biosynthesis - globo series	ko00603	1	13	147	6571	0.74498	0.25502
		Lysine degradation	ko00310	2	44	147	6571	0.741656	0.258344
		SNARE interactions in vesicular transport	ko04130	2	47	147	6571	0.716606	0.283394
		Glycolysis / Gluconeogenesis	ko00010	7	239	147	6571	0.713085	0.286915
		Thiamine metabolism	ko00730	1	16	147	6571	0.69599	0.30401
		Butanoate metabolism	ko00650	2	51	147	6571	0.683337	0.316663
		Limonene and pinene degradation	ko00903	3	91	147	6571	0.666877	0.333123
		Endocytosis	ko04144	4	132	147	6571	0.658063	0.341937
		Pentose phosphate pathway	ko00030	4	141	147	6571	0.612004	0.387996
		Inositol phosphate metabolism	ko00562	3	105	147	6571	0.581365	0.418635
		Steroid biosynthesis	ko00100	2	65	147	6571	0.570817	0.429183
		Sulfur relay system	ko04122	1	25	147	6571	0.56741	0.43259
		Ascorbate and aldarate metabolism	ko00053	2	76	147	6571	0.489484	0.510516
		Sphingolipid metabolism	ko00600	1	32	147	6571	0.483969	0.516031
		Glucosinolate biosynthesis	ko00966	1	32	147	6571	0.483969	0.516031
		Porphyrin and chlorophyll metabolism	ko00860	2	80	147	6571	0.461821	0.538179
		Stilbenoid, diarylheptanoid and gingerol biosynthesis	ko00945	2	85	147	6571	0.428771	0.571229
		Pyruvate metabolism	ko00620	4	179	147	6571	0.427709	0.572291
		RNA degradation	ko03018	3	135	147	6571	0.413803	0.586197
		Phenylalanine metabolism	ko00360	3	141	147	6571	0.384111	0.615889
		Phosphatidylinositol signaling system	ko04070	2	93	147	6571	0.379499	0.620501
		Peroxisome	ko04146	3	142	147	6571	0.379303	0.620697
		Aminoacyl-tRNA biosynthesis	ko00970	3	145	147	6571	0.365122	0.634878
		Histidine metabolism	ko00340	1	47	147	6571	0.343984	0.656016
		Mismatch repair	ko03430	1	48	147	6571	0.336233	0.663767
		Lysine biosynthesis	ko00300	1	50	147	6571	0.321248	0.678752
		Valine, leucine and isoleucine degradation	ko00280	2	106	147	6571	0.308857	0.691143
		Selenocompound metabolism	ko00450	1	53	147	6571	0.300006	0.699994
		Tryptophan metabolism	ko00380	2	115	147	6571	0.266517	0.733483
		Phenylpropanoid biosynthesis	ko00940	3	171	147	6571	0.257707	0.742293
		Nitrogen metabolism	ko00910	2	118	147	6571	0.253534	0.746466
		Carbon fixation in photosynthetic organisms	ko00710	3	173	147	6571	0.25058	0.74942
		Fatty acid biosynthesis	ko00061	1	63	147	6571	0.238777	0.761223
		Biosynthesis of unsaturated fatty acids	ko01040	1	64	147	6571	0.233384	0.766616
		N-Glycan biosynthesis	ko00510	1	68	147	6571	0.212994	0.787006
		Cyanoamino acid metabolism	ko00460	1	68	147	6571	0.212994	0.787006
		Alanine, aspartate and glutamate metabolism	ko00250	2	131	147	6571	0.203344	0.796656
		Protein export	ko03060	1	71	147	6571	0.198872	0.801128
		Terpenoid backbone biosynthesis	ko00900	1	72	147	6571	0.194374	0.805626
		Proteasome	ko03050	1	79	147	6571	0.165597	0.834403
		Sulfur metabolism	ko00920	1	81	147	6571	0.158182	0.841818
		Nucleotide excision repair	ko03420	1	85	147	6571	0.144327	0.855673
		Ribosome biogenesis in eukaryotes	ko03008	2	157	147	6571	0.128511	0.871489
		Photosynthesis	ko00195	1	96	147	6571	0.112136	0.887864
		Phagosome	ko04145	1	104	147	6571	0.0933072	0.906693
		Valine, leucine and isoleucine biosynthesis	ko00290	1	120	147	6571	0.0645587	0.935441
		Oxidative phosphorylation	ko00190	3	272	147	6571	0.0528613	0.947139
		Glutathione metabolism	ko00480	1	149	147	6571	0.0330371	0.966963
		Arginine and proline metabolism	ko00330	1	150	147	6571	0.0322808	0.967719
		RNA transport	ko03013	4	384	147	6571	0.0239797	0.97602
		Purine metabolism	ko00230	2	250	147	6571	0.0217408	0.978259
		Cysteine and methionine metabolism	ko00270	1	184	147	6571	0.014658	0.985342
		Pyrimidine metabolism	ko00240	1	201	147	6571	0.00986161	0.990138
		mRNA surveillance pathway	ko03015	2	307	147	6571	0.00680992	0.99319
		Ribosome	ko03010	1	361	147	6571	0.000224269	0.999776
	Stage Ⅲ A3_B3 DEGs	Starch and sucrose metabolism	ko00500	24	222	323	6571	0.999791	0.000209235
		Galactose metabolism	ko00052	13	85	323	6571	0.99977	0.00022959
		Endocytosis	ko04144	16	132	323	6571	0.999304	0.000696044
		Cyanoamino acid metabolism	ko00460	9	68	323	6571	0.994307	0.00569324
		Cysteine and methionine metabolism	ko00270	17	184	323	6571	0.991236	0.00876374
		Plant hormone signal transduction	ko04075	27	341	323	6571	0.990873	0.0091275
		Fatty acid metabolism	ko00071	10	86	323	6571	0.990861	0.00913851
		Phenylpropanoid biosynthesis	ko00940	16	171	323	6571	0.990349	0.00965067
		Taurine and hypotaurine metabolism	ko00430	4	18	323	6571	0.989863	0.0101369
		Glycolysis / Gluconeogenesis	ko00010	20	239	323	6571	0.98656	0.0134396
		Glyoxylate and dicarboxylate metabolism	ko00630	7	61	323	6571	0.970972	0.0290282
		Citrate cycle (TCA cycle)	ko00020	12	140	323	6571	0.957908	0.0420922
		Zeatin biosynthesis	ko00908	4	29	323	6571	0.948386	0.0516144
		Amino sugar and nucleotide sugar metabolism	ko00520	13	164	323	6571	0.940485	0.059515
		Limonene and pinene degradation	ko00903	8	91	323	6571	0.922204	0.0777964
		Protein processing in endoplasmic reticulum	ko04141	17	241	323	6571	0.916162	0.0838384
		Plant-pathogen interaction	ko04626	18	260	323	6571	0.911892	0.0881075
		Biosynthesis of unsaturated fatty acids	ko01040	6	64	323	6571	0.906875	0.0931252
		Linoleic acid metabolism	ko00591	3	23	323	6571	0.899143	0.100857
		Butanoate metabolism	ko00650	5	51	323	6571	0.896159	0.103841
		Indole alkaloid biosynthesis	ko00901	2	12	323	6571	0.885102	0.114898
		Pentose and glucuronate interconversions	ko00040	9	117	323	6571	0.879166	0.120834
		Stilbenoid, diarylheptanoid and gingerol biosynthesis	ko00945	7	85	323	6571	0.876573	0.123427
		Vitamin B6 metabolism	ko00750	3	26	323	6571	0.866744	0.133256
		Fructose and mannose metabolism	ko00051	8	106	323	6571	0.850593	0.149407
		Phenylalanine metabolism	ko00360	10	141	323	6571	0.844968	0.155032
		Ubiquinone and other terpenoid-quinone biosynthesis	ko00130	4	43	323	6571	0.840982	0.159018
		Glycerolipid metabolism	ko00561	6	75	323	6571	0.837896	0.162104
		alpha-Linolenic acid metabolism	ko00592	5	59	323	6571	0.837179	0.162821
		Carotenoid biosynthesis	ko00906	4	44	323	6571	0.831383	0.168617
		Ascorbate and aldarate metabolism	ko00053	6	76	323	6571	0.830744	0.169256
		Pyruvate metabolism	ko00620	12	179	323	6571	0.830175	0.169825
		C5-Branched dibasic acid metabolism	ko00660	2	16	323	6571	0.815808	0.184192
		Tyrosine metabolism	ko00350	4	48	323	6571	0.791118	0.208882
		Spliceosome	ko03040	14	224	323	6571	0.78835	0.21165
		Diterpenoid biosynthesis	ko00904	2	18	323	6571	0.779287	0.220713
		Ether lipid metabolism	ko00565	3	34	323	6571	0.767317	0.232683
		Inositol phosphate metabolism	ko00562	7	105	323	6571	0.742595	0.257405
		Monoterpenoid biosynthesis	ko00902	1	6	323	6571	0.738935	0.261065
		Biotin metabolism	ko00780	1	6	323	6571	0.738935	0.261065
		Peroxisome	ko04146	9	142	323	6571	0.736656	0.263344
		Terpenoid backbone biosynthesis	ko00900	5	72	323	6571	0.720851	0.279149
		beta-Alanine metabolism	ko00410	4	55	323	6571	0.71536	0.28464
		Glycerophospholipid metabolism	ko00564	7	110	323	6571	0.703828	0.296172
		Arginine and proline metabolism	ko00330	9	150	323	6571	0.682589	0.317411
		Glycosaminoglycan degradation	ko00531	1	8	323	6571	0.668006	0.331994
		Other glycan degradation	ko00511	2	25	323	6571	0.650051	0.349949
		Sulfur relay system	ko04122	2	25	323	6571	0.650051	0.349949
		ABC transporters	ko02010	1	10	323	6571	0.603867	0.396133
		Non-homologous end-joining	ko03450	1	10	323	6571	0.603867	0.396133
		SNARE interactions in vesicular transport	ko04130	3	47	323	6571	0.591007	0.408993
		Phenylalanine, tyrosine and tryptophan biosynthesis	ko00400	4	67	323	6571	0.5799	0.4201
		Valine, leucine and isoleucine degradation	ko00280	6	106	323	6571	0.577948	0.422052
		Glycine, serine and threonine metabolism	ko00260	7	128	323	6571	0.557983	0.442017
		Alanine, aspartate and glutamate metabolism	ko00250	7	131	323	6571	0.533718	0.466282
		Glycosphingolipid biosynthesis - globo series	ko00603	1	13	323	6571	0.518988	0.481012
		Isoquinoline alkaloid biosynthesis	ko00950	1	13	323	6571	0.518988	0.481012
		Phosphatidylinositol signaling system	ko04070	5	93	323	6571	0.515172	0.484828
		Tryptophan metabolism	ko00380	6	115	323	6571	0.499216	0.500784
		Flavonoid biosynthesis	ko00941	2	36	323	6571	0.46548	0.53452
		Pantothenate and CoA biosynthesis	ko00770	3	57	323	6571	0.463389	0.536611
		Valine, leucine and isoleucine biosynthesis	ko00290	6	120	323	6571	0.457076	0.542924
		Aminoacyl-tRNA biosynthesis	ko00970	7	145	323	6571	0.424913	0.575087
		Photosynthesis - antenna proteins	ko00196	2	39	323	6571	0.421656	0.578344
		Fatty acid biosynthesis	ko00061	3	63	323	6571	0.39474	0.60526
		Carbon fixation in photosynthetic organisms	ko00710	8	173	323	6571	0.3776	0.6224
		Steroid biosynthesis	ko00100	3	65	323	6571	0.373404	0.626596
		Histidine metabolism	ko00340	2	47	323	6571	0.319871	0.680129
		Protein export	ko03060	3	71	323	6571	0.31424	0.68576
		Oxidative phosphorylation	ko00190	12	272	323	6571	0.306183	0.693817
		Nitrogen metabolism	ko00910	5	118	323	6571	0.303879	0.696121
		Pentose phosphate pathway	ko00030	6	141	323	6571	0.300563	0.699437
		Circadian rhythm - plant	ko04712	2	49	323	6571	0.297778	0.702222
		Natural killer cell mediated cytotoxicity	ko04650	1	26	323	6571	0.268989	0.731011
		Selenocompound metabolism	ko00450	2	53	323	6571	0.257393	0.742607
		Sulfur metabolism	ko00920	3	81	323	6571	0.231667	0.768333
		Propanoate metabolism	ko00640	3	83	323	6571	0.217454	0.782546
		Arachidonic acid metabolism	ko00590	1	31	323	6571	0.208835	0.791165
		Tropane, piperidine and pyridine alkaloid biosynthesis	ko00960	1	32	323	6571	0.198521	0.801479
		Glucosinolate biosynthesis	ko00966	1	32	323	6571	0.198521	0.801479
		Lysine degradation	ko00310	1	44	323	6571	0.108037	0.891963
		Ubiquitin mediated proteolysis	ko04120	4	134	323	6571	0.0978189	0.902181
		Mismatch repair	ko03430	1	48	323	6571	0.0881831	0.911817
		Homologous recombination	ko03440	1	49	323	6571	0.0838165	0.916183
		Glutathione metabolism	ko00480	4	149	323	6571	0.0597152	0.940285
		RNA polymerase	ko03020	1	57	323	6571	0.0558161	0.944184
		Base excision repair	ko03410	1	60	323	6571	0.0479168	0.952083
		Photosynthesis	ko00195	2	96	323	6571	0.0461085	0.953892
		Ribosome biogenesis in eukaryotes	ko03008	4	157	323	6571	0.0454416	0.954558
		Phagosome	ko04145	2	104	323	6571	0.0327768	0.967223
		N-Glycan biosynthesis	ko00510	1	68	323	6571	0.0318868	0.968113
		Pyrimidine metabolism	ko00240	5	201	323	6571	0.0269797	0.97302
		DNA replication	ko03030	1	75	323	6571	0.0223183	0.977682
		Porphyrin and chlorophyll metabolism	ko00860	1	80	323	6571	0.0172933	0.982707
		Purine metabolism	ko00230	6	250	323	6571	0.0137113	0.986289
		Nucleotide excision repair	ko03420	1	85	323	6571	0.0133969	0.986603
		RNA degradation	ko03018	2	135	323	6571	0.00838769	0.991612
		mRNA surveillance pathway	ko03015	5	307	323	6571	0.000522826	0.999477
		RNA transport	ko03013	6	384	323	6571	9.25711e-05	0.999907
		Ribosome	ko03010	4	361	323	6571	1.0942e-05	0.999989
	Stage Ⅳ A4_B4 DEGs	Starch and sucrose metabolism	ko00500	26	222	377	6571	0.99963	0.000370398
		Glyoxylate and dicarboxylate metabolism	ko00630	11	61	377	6571	0.999404	0.000595755
		Plant hormone signal transduction	ko04075	34	341	377	6571	0.998991	0.00100908
		Zeatin biosynthesis	ko00908	6	29	377	6571	0.994724	0.00527558
		Stilbenoid, diarylheptanoid and gingerol biosynthesis	ko00945	11	85	377	6571	0.991137	0.00886331
		Citrate cycle (TCA cycle)	ko00020	15	140	377	6571	0.986079	0.013921
		Limonene and pinene degradation	ko00903	11	91	377	6571	0.985518	0.0144819
		alpha-Linolenic acid metabolism	ko00592	8	59	377	6571	0.981477	0.0185227
		Galactose metabolism	ko00052	10	85	377	6571	0.977098	0.0229025
		Glycerolipid metabolism	ko00561	9	75	377	6571	0.973155	0.0268449
		Inositol phosphate metabolism	ko00562	11	105	377	6571	0.962476	0.0375236
		Cysteine and methionine metabolism	ko00270	16	184	377	6571	0.937728	0.0622724
		Ascorbate and aldarate metabolism	ko00053	8	76	377	6571	0.931532	0.0684679
		Arachidonic acid metabolism	ko00590	4	31	377	6571	0.901004	0.0989959
		ABC transporters	ko02010	2	10	377	6571	0.891082	0.108918
		Regulation of autophagy	ko04140	3	21	377	6571	0.884	0.116
		Alanine, aspartate and glutamate metabolism	ko00250	11	131	377	6571	0.869461	0.130539
		Pentose and glucuronate interconversions	ko00040	10	117	377	6571	0.866674	0.133326
		Amino sugar and nucleotide sugar metabolism	ko00520	13	164	377	6571	0.853139	0.146861
		Circadian rhythm - plant	ko04712	5	49	377	6571	0.852257	0.147743
		Biosynthesis of unsaturated fatty acids	ko01040	6	64	377	6571	0.840707	0.159293
		Phosphatidylinositol signaling system	ko04070	8	93	377	6571	0.836631	0.163369
		Circadian rhythm - mammal	ko04710	2	13	377	6571	0.831057	0.168943
		beta-Alanine metabolism	ko00410	5	55	377	6571	0.79368	0.20632
		Protein export	ko03060	6	71	377	6571	0.778873	0.221127
		Fatty acid metabolism	ko00071	7	86	377	6571	0.777493	0.222507
		Pyruvate metabolism	ko00620	13	179	377	6571	0.773017	0.226983
		Ubiquitin mediated proteolysis	ko04120	10	134	377	6571	0.760903	0.239097
		Other types of O-glycan biosynthesis	ko00514	1	5	377	6571	0.744146	0.255854
		Taurine and hypotaurine metabolism	ko00430	2	18	377	6571	0.72348	0.27652
		Glycerophospholipid metabolism	ko00564	8	110	377	6571	0.704107	0.295893
		Glycolysis / Gluconeogenesis	ko00010	16	239	377	6571	0.703757	0.296243
		Ether lipid metabolism	ko00565	3	34	377	6571	0.690578	0.309422
		Butanoate metabolism	ko00650	4	51	377	6571	0.66448	0.33552
		Tryptophan metabolism	ko00380	8	115	377	6571	0.660827	0.339173
		N-Glycan biosynthesis	ko00510	5	68	377	6571	0.648895	0.351105
		Linoleic acid metabolism	ko00591	2	23	377	6571	0.616438	0.383562
		Carbon fixation in photosynthetic organisms	ko00710	11	173	377	6571	0.5929	0.4071
		Fructose and mannose metabolism	ko00051	7	106	377	6571	0.592827	0.407173
		Plant-pathogen interaction	ko04626	16	260	377	6571	0.577184	0.422816
		Other glycan degradation	ko00511	2	25	377	6571	0.575418	0.424582
		Vitamin B6 metabolism	ko00750	2	26	377	6571	0.555443	0.444557
		Fatty acid elongation in mitochondria	ko00062	1	10	377	6571	0.553626	0.446374
		Ubiquinone and other terpenoid-quinone biosynthesis	ko00130	3	43	377	6571	0.548387	0.451613
		Brassinosteroid biosynthesis	ko00905	1	12	377	6571	0.491825	0.508175
		Indole alkaloid biosynthesis	ko00901	1	12	377	6571	0.491825	0.508175
		SNARE interactions in vesicular transport	ko04130	3	47	377	6571	0.488843	0.511157
		Histidine metabolism	ko00340	3	47	377	6571	0.488843	0.511157
		Nitrogen metabolism	ko00910	7	118	377	6571	0.479985	0.520015
		Phenylpropanoid biosynthesis	ko00940	10	171	377	6571	0.477447	0.522553
		Ribosome biogenesis in eukaryotes	ko03008	9	157	377	6571	0.449156	0.550844
		Cyanoamino acid metabolism	ko00460	4	68	377	6571	0.446725	0.553275
		Caffeine metabolism	ko00232	1	14	377	6571	0.436908	0.563092
		Peroxisome	ko04146	8	142	377	6571	0.426297	0.573703
		Glycine, serine and threonine metabolism	ko00260	7	128	377	6571	0.392388	0.607612
		Riboflavin metabolism	ko00740	1	17	377	6571	0.365786	0.634214
		Arginine and proline metabolism	ko00330	8	150	377	6571	0.363625	0.636375
		Pantothenate and CoA biosynthesis	ko00770	3	57	377	6571	0.356697	0.643303
		Sulfur metabolism	ko00920	4	81	377	6571	0.30864	0.69136
		Lysine degradation	ko00310	2	44	377	6571	0.272239	0.727761
		Carotenoid biosynthesis	ko00906	2	44	377	6571	0.272239	0.727761
		Nicotinate and nicotinamide metabolism	ko00760	1	22	377	6571	0.271984	0.728016
		Protein processing in endoplasmic reticulum	ko04141	12	241	377	6571	0.262968	0.737032
		Endocytosis	ko04144	6	132	377	6571	0.222669	0.777331
		Lysine biosynthesis	ko00300	2	50	377	6571	0.209587	0.790413
		Selenocompound metabolism	ko00450	2	53	377	6571	0.183293	0.816707
		Pyrimidine metabolism	ko00240	9	201	377	6571	0.176116	0.823884
		Spliceosome	ko03040	10	224	377	6571	0.163474	0.836526
		Ribosome	ko03010	17	361	377	6571	0.163405	0.836595
		Porphyrin and chlorophyll metabolism	ko00860	3	80	377	6571	0.153971	0.846029
		Folate biosynthesis	ko00790	1	32	377	6571	0.150269	0.849731
		Tropane, piperidine and pyridine alkaloid biosynthesis	ko00960	1	32	377	6571	0.150269	0.849731
		Sphingolipid metabolism	ko00600	1	32	377	6571	0.150269	0.849731
		Phagosome	ko04145	4	104	377	6571	0.144228	0.855772
		Glutathione metabolism	ko00480	6	149	377	6571	0.135397	0.864603
		Oxidative phosphorylation	ko00190	12	272	377	6571	0.13492	0.86508
		Nucleotide excision repair	ko03420	3	85	377	6571	0.126185	0.873815
		Photosynthesis - antenna proteins	ko00196	1	39	377	6571	0.0991418	0.900858
		Phenylalanine metabolism	ko00360	5	141	377	6571	0.0857973	0.914203
		Photosynthesis	ko00195	3	96	377	6571	0.0801383	0.919862
		Valine, leucine and isoleucine biosynthesis	ko00290	4	120	377	6571	0.0798112	0.920189
		DNA replication	ko03030	2	75	377	6571	0.0651588	0.934841
		Tyrosine metabolism	ko00350	1	48	377	6571	0.0580426	0.941957
		One carbon pool by folate	ko00670	1	48	377	6571	0.0580426	0.941957
		Mismatch repair	ko03430	1	48	377	6571	0.0580426	0.941957
		Homologous recombination	ko03440	1	49	377	6571	0.054688	0.945312
		Purine metabolism	ko00230	9	250	377	6571	0.0445786	0.955421
		Pentose phosphate pathway	ko00030	4	141	377	6571	0.0345741	0.965426
		RNA polymerase	ko03020	1	57	377	6571	0.0339552	0.966045
		Aminoacyl-tRNA biosynthesis	ko00970	4	145	377	6571	0.0292889	0.970711
		Steroid biosynthesis	ko00100	1	65	377	6571	0.0210697	0.97893
		Basal transcription factors	ko03022	1	71	377	6571	0.0147248	0.985275
		RNA degradation	ko03018	3	135	377	6571	0.0139773	0.986023
		Terpenoid backbone biosynthesis	ko00900	1	72	377	6571	0.0138708	0.986129
		Proteasome	ko03050	1	79	377	6571	0.0091273	0.990873
		Propanoate metabolism	ko00640	1	83	377	6571	0.00718438	0.992816
		Valine, leucine and isoleucine degradation	ko00280	1	106	377	6571	0.00180874	0.998191
		mRNA surveillance pathway	ko03015	7	307	377	6571	0.000875503	0.999124
		RNA transport	ko03013	9	384	377	6571	0.000317756	0.999682
	Stage Ⅴ A5_B5 DEGs	Plant-pathogen interaction	ko04626	38	260	417	6571	0.999999	8.49323e-07
		Starch and sucrose metabolism	ko00500	31	222	417	6571	0.999977	2.30206e-05
		Pentose and glucuronate interconversions	ko00040	19	117	417	6571	0.999876	0.000123927
		alpha-Linolenic acid metabolism	ko00592	12	59	417	6571	0.999735	0.000265311
		Glycerolipid metabolism	ko00561	12	75	417	6571	0.997539	0.0024611
		Linoleic acid metabolism	ko00591	6	23	417	6571	0.997483	0.00251741
		Fatty acid metabolism	ko00071	12	86	417	6571	0.992329	0.0076708
		Ascorbate and aldarate metabolism	ko00053	11	76	417	6571	0.992008	0.00799182
		Glycerophospholipid metabolism	ko00564	14	110	417	6571	0.990636	0.00936376
		Inositol phosphate metabolism	ko00562	13	105	417	6571	0.985017	0.0149833
		Ether lipid metabolism	ko00565	6	34	417	6571	0.981413	0.0185871
		Oxidative phosphorylation	ko00190	26	272	417	6571	0.97724	0.0227603
		Taurine and hypotaurine metabolism	ko00430	4	18	417	6571	0.97598	0.0240204
		Glycolysis / Gluconeogenesis	ko00010	23	239	417	6571	0.971016	0.028984
		Citrate cycle (TCA cycle)	ko00020	15	140	417	6571	0.968642	0.0313583
		Peroxisome	ko04146	15	142	417	6571	0.965011	0.0349894
		Arachidonic acid metabolism	ko00590	5	31	417	6571	0.956451	0.0435487
		Biosynthesis of unsaturated fatty acids	ko01040	8	64	417	6571	0.951923	0.0480773
		Sesquiterpenoid biosynthesis	ko00909	1	1	417	6571	0.936539	0.0634607
		Phosphatidylinositol signaling system	ko04070	10	93	417	6571	0.930711	0.0692893
		Other glycan degradation	ko00511	4	25	417	6571	0.929805	0.070195
		SNARE interactions in vesicular transport	ko04130	6	47	417	6571	0.925168	0.0748318
		Glyoxylate and dicarboxylate metabolism	ko00630	7	61	417	6571	0.910137	0.0898625
		Amino sugar and nucleotide sugar metabolism	ko00520	15	164	417	6571	0.903468	0.0965319
		Cysteine and methionine metabolism	ko00270	16	184	417	6571	0.877303	0.122697
		Phenylpropanoid biosynthesis	ko00940	15	171	417	6571	0.874797	0.125203
		Fatty acid elongation in mitochondria	ko00062	2	10	417	6571	0.870975	0.129025
		Fructose and mannose metabolism	ko00051	10	106	417	6571	0.865869	0.134131
		Ubiquinone and other terpenoid-quinone biosynthesis	ko00130	5	43	417	6571	0.865674	0.134326
		N-Glycan biosynthesis	ko00510	7	68	417	6571	0.861776	0.138224
		Glucosinolate biosynthesis	ko00966	4	32	417	6571	0.857981	0.142019
		Galactose metabolism	ko00052	8	85	417	6571	0.830098	0.169902
		Phenylalanine metabolism	ko00360	12	141	417	6571	0.816814	0.183186
		beta-Alanine metabolism	ko00410	5	55	417	6571	0.731015	0.268985
		Glycosphingolipid biosynthesis - ganglio series	ko00604	1	5	417	6571	0.720419	0.279581
		Carbon fixation in photosynthetic organisms	ko00710	13	173	417	6571	0.696421	0.303579
		Tryptophan metabolism	ko00380	9	115	417	6571	0.693655	0.306345
		Monoterpenoid biosynthesis	ko00902	1	6	417	6571	0.674666	0.325334
		Tropane, piperidine and pyridine alkaloid biosynthesis	ko00960	3	32	417	6571	0.668197	0.331803
		Mismatch repair	ko03430	4	48	417	6571	0.636653	0.363347
		Homologous recombination	ko03440	4	49	417	6571	0.621921	0.378079
		Steroid biosynthesis	ko00100	5	65	417	6571	0.603638	0.396362
		Glycosaminoglycan degradation	ko00531	1	8	417	6571	0.591674	0.408326
		Nicotinate and nicotinamide metabolism	ko00760	2	22	417	6571	0.588509	0.411491
		Selenocompound metabolism	ko00450	4	53	417	6571	0.563511	0.436489
		Endocytosis	ko04144	9	132	417	6571	0.537959	0.462041
		Pyruvate metabolism	ko00620	12	179	417	6571	0.534559	0.465441
		ABC transporters	ko02010	1	10	417	6571	0.51887	0.48113
		Arginine and proline metabolism	ko00330	10	150	417	6571	0.516438	0.483562
		Pantothenate and CoA biosynthesis	ko00770	4	57	417	6571	0.506742	0.493258
		Plant hormone signal transduction	ko04075	22	341	417	6571	0.499195	0.500805
		DNA replication	ko03030	5	75	417	6571	0.478319	0.521681
		Lysine degradation	ko00310	3	44	417	6571	0.46448	0.53552
		Pentose phosphate pathway	ko00030	9	141	417	6571	0.45708	0.54292
		Indole alkaloid biosynthesis	ko00901	1	12	417	6571	0.455005	0.544995
		Brassinosteroid biosynthesis	ko00905	1	12	417	6571	0.455005	0.544995
		Zeatin biosynthesis	ko00908	2	29	417	6571	0.442363	0.557637
		Circadian rhythm - mammal	ko04710	1	13	417	6571	0.426077	0.573923
		Glycosphingolipid biosynthesis - globo series	ko00603	1	13	417	6571	0.426077	0.573923
		Isoquinoline alkaloid biosynthesis	ko00950	1	13	417	6571	0.426077	0.573923
		Histidine metabolism	ko00340	3	47	417	6571	0.419047	0.580953
		Glutathione metabolism	ko00480	9	149	417	6571	0.38931	0.61069
		Folate biosynthesis	ko00790	2	32	417	6571	0.388096	0.611904
		C5-Branched dibasic acid metabolism	ko00660	1	16	417	6571	0.349847	0.650153
		Phagosome	ko04145	6	104	417	6571	0.345423	0.654577
		Protein export	ko03060	4	71	417	6571	0.331654	0.668346
		Flavonoid biosynthesis	ko00941	2	36	417	6571	0.32385	0.67615
		Diterpenoid biosynthesis	ko00904	1	18	417	6571	0.306748	0.693252
		RNA polymerase	ko03020	3	57	417	6571	0.289187	0.710813
		Nitrogen metabolism	ko00910	6	118	417	6571	0.231324	0.768676
		Carotenoid biosynthesis	ko00906	2	44	417	6571	0.221419	0.778581
		Stilbenoid, diarylheptanoid and gingerol biosynthesis	ko00945	4	85	417	6571	0.202893	0.797107
		Cyanoamino acid metabolism	ko00460	3	68	417	6571	0.184616	0.815384
		Tyrosine metabolism	ko00350	2	48	417	6571	0.181705	0.818295
		Natural killer cell mediated cytotoxicity	ko04650	1	26	417	6571	0.181225	0.818775
		Vitamin B6 metabolism	ko00750	1	26	417	6571	0.181225	0.818775
		Pyrimidine metabolism	ko00240	10	201	417	6571	0.169777	0.830223
		Limonene and pinene degradation	ko00903	4	91	417	6571	0.161589	0.838411
		Butanoate metabolism	ko00650	2	51	417	6571	0.156229	0.843771
		Terpenoid backbone biosynthesis	ko00900	3	72	417	6571	0.155451	0.844549
		Valine, leucine and isoleucine biosynthesis	ko00290	5	120	417	6571	0.113597	0.886403
		Porphyrin and chlorophyll metabolism	ko00860	3	80	417	6571	0.108906	0.891094
		Sulfur metabolism	ko00920	3	81	417	6571	0.104061	0.895939
		Valine, leucine and isoleucine degradation	ko00280	4	106	417	6571	0.0881316	0.911868
		Nucleotide excision repair	ko03420	3	85	417	6571	0.0865597	0.91344
		Alanine, aspartate and glutamate metabolism	ko00250	5	131	417	6571	0.0742904	0.92571
		Protein processing in endoplasmic reticulum	ko04141	10	241	417	6571	0.0519511	0.948049
		Photosynthesis	ko00195	3	96	417	6571	0.0513475	0.948653
		Glycine, serine and threonine metabolism	ko00260	4	128	417	6571	0.0334887	0.966511
		Propanoate metabolism	ko00640	2	83	417	6571	0.0280135	0.971986
		RNA degradation	ko03018	4	135	417	6571	0.0242209	0.975779
		Spliceosome	ko03040	8	224	417	6571	0.0228012	0.977199
		Base excision repair	ko03410	1	60	417	6571	0.0192125	0.980787
		Fatty acid biosynthesis	ko00061	1	63	417	6571	0.015752	0.984248
		Phenylalanine, tyrosine and tryptophan biosynthesis	ko00400	1	67	417	6571	0.0120857	0.987914
		Purine metabolism	ko00230	8	250	417	6571	0.00814266	0.991857
		Ribosome	ko03010	13	361	417	6571	0.0066858	0.993314
		Proteasome	ko03050	1	79	417	6571	0.00545309	0.994547
		Ubiquitin mediated proteolysis	ko04120	2	134	417	6571	0.00143228	0.998568
		Aminoacyl-tRNA biosynthesis	ko00970	2	145	417	6571	0.000737193	0.999263
		mRNA surveillance pathway	ko03015	8	307	417	6571	0.000674275	0.999326
		RNA transport	ko03013	10	384	417	6571	0.000173231	0.999827
		Ribosome biogenesis in eukaryotes	ko03008	1	157	417	6571	2.97732e-05	0.99997

## Sheet: Table S6
Table S6.Expressional changes of putative transcription factors
Gene family	Total number	DEGs	Percentage	Ⅰ（UP)	Ⅰ(DOWN)	Ⅱ(UP)	Ⅱ(DOWN)	Ⅲ(UP)	Ⅲ(DOWN)	Ⅳ(UP)	Ⅳ(DOWN)	Ⅴ(UP)	Ⅴ(DOWN)
NAC	146	48	32.8767	8	0	3	10	4	6	17	4	10	6
BHLH	195	41	21.0256	1	0	2	2	8	9	4	12	5	9
AP2(RAV,ERF)	177	40	22.5989	2	1	1	2	17	3	12	8	3	4
MYB	201	32	15.9204	1	0	1	4	10	6	9	7	2	6
MADS(MIKC,M-TYPE)	101	32	31.6832	2	0	3	3	8	6	3	10	1	11
C2H2	125	27	21.6	0	0	0	10	6	3	4	6	2	9
WRKY	129	26	20.155	2	0	5	1	6	4	4	7	3	7
MYB-RELATED	68	19	27.9412	4	0	5	5	7	4	4	4	1	4
C3H	86	18	20.9302	0	0	1	7	3	3	2	7	1	7
Bzip	87	18	20.6897	3	0	3	1	4	3	5	1	2	2
LBD(AS2)	44	16	36.3636	2	0	1	1	3	4	4	5	3	4
GARP-G2-like	68	15	22.0588	3	0	1	0	2	5	1	7	4	2
HSF	37	14	37.8378	5	0	6	0	9	1	6	2	0	2
PHD	69	9	13.0435	0	0	0	3	1	0	1	2	0	3
ABI3/VP1(B3)	81	8	9.87654	0	0	1	1	2	3	1	2	0	1
HB(TALE,WOX)	118	9	7.62712	0	0	0	1	2	1	2	0	1	3
GARP-ARR-B	42	8	19.0476	0	0	0	1	1	4	0	4	0	0
PcG	43	8	18.6047	0	0	1	2	1	1	0	4	0	3
C2C2-Dof	48	7	14.5833	1	0	0	0	0	1	2	2	1	1
ARF	51	7	13.7255	0	0	0	2	1	1	2	0	1	0
trihelix	47	6	12.766	1	0	1	1	0	1	1	2	1	0
C2C2-GATA	44	6	13.6364	0	1	0	2	2	2	0	3	1	0
GRAS	40	6	15	0	0	1	1	1	2	0	2	1	1
C2C2-CO-like	41	6	14.6341	1	0	0	0	0	3	0	2	0	4
AUX/IAA	25	5	20	0	0	1	0	0	3	2	2	0	2
ZIM	27	5	18.5185	0	0	4	0	1	0	1	0	0	0
GeBP	16	5	31.25	0	0	0	4	1	0	1	1	0	0
zf-HD	21	5	23.8095	0	1	0	0	0	0	2	1	1	1
PLATZ	14	4	28.5714	0	0	1	0	0	0	3	1	1	0
TAZ	12	4	33.3333	0	0	0	3	0	0	1	0	0	0
CCAAT(NF-YA/B/C)	38	3	7.89474	0	0	0	0	1	1	0	1	1	1
SBP	20	3	15	0	0	0	1	2	0	0	1	1	0
NIN-like	16	3	18.75	0	0	0	0	0	0	0	1	0	2
BBR-BPC	10	3	30	0	0	0	2	1	0	0	0	0	0
TUB	12	3	25	0	0	0	1	1	0	0	0	0	2
TCP	28	2	7.14286	0	0	0	0	0	0	1	1	1	0
CPP	14	2	14.2857	0	0	0	1	0	1	0	1	0	0
HMG	16	2	12.5	1	0	0	0	0	0	0	0	0	1
LIM	15	2	13.3333	0	0	0	0	0	1	0	1	0	2
JUMONJI	11	2	18.1818	0	0	0	0	0	0	0	1	0	1
ULT	2	2	100	0	0	0	1	1	0	0	1	0	0
GRF	17	1	5.88235	0	0	0	0	0	0	0	0	1	0
CAMTA	9	1	11.1111	0	0	0	0	1	0	0	0	0	0
FHA	20	1	5	0	0	0	0	0	0	0	1	0	0
Aflin	15	1	6.66667	0	0	0	1	0	0	0	0	0	0
E2F/DP	13	1	7.69231	0	0	0	0	0	0	0	1	0	1
BES1	10	1	10	0	0	0	0	0	0	0	0	1	0
ARID	12	1	8.33333	0	0	0	0	0	1	0	1	0	1
EIL	10	1	10	0	0	0	0	0	0	1	0	0	0
MBF1	6	1	16.6667	1	0	0	0	0	0	0	0	1	0
LUG	6	1	16.6667	0	0	0	0	0	0	0	1	0	0
VOZ	4	1	25	0	0	1	0	0	0	0	0	0	0
NZZ	4	1	25	0	0	0	0	1	0	1	0	1	0
C2C2-YABBY	8	0	0	0	0	0	0	0	0	0	0	0	0
S1Fa-like	4	0	0	0	0	0	0	0	0	0	0	0	0
Whirly(PBF-2-like)	1			0	0	0	0	0	0	0	0	0	0
GIF	5			0	0	0	0	0	0	0	0	0	0
LSD	2			0	0	0	0	0	0	0	0	0	0
DBB	8			0	0	0	0	0	0	0	0	0	0
FAR1	7			0	0	0	0	0	0	0	0	0	0
NF-X1	4			0	0	0	0	0	0	0	0	0	0
SAP	1			0	0	0	0	0	0	0	0	0	0
SRS	12			0	0	0	0	0	0	0	0	0	0
LFY	1			0	0	0	0	0	0	0	0	0	0
HRT-like	3			0	0	0	0	0	0	0	0	0	0
	2567	493		38	3	43	74	108	83	97	120	52	103

## Sheet: Table S7
Table S7. GO analysis of DEGs enriched for H3K4me3 or H3K27me3
A5-DOWN-H3K4me3
GO_acc	term_type	Term	queryitem	querytotal	bgitem	bgtotal	pvalue	FDR	entries
GO:0055114	P	oxidation reduction	25	297	203	37767	2.6e-21	2.9e-18	// Bra028474 // Bra027641 // Bra000699 // Bra028241 // Bra005067 // Bra039746 // Bra032979 // Bra013643 // Bra003211 // Bra003336 // Bra002352 // Bra019652 // Bra011783 // Bra016330 // Bra036288 // Bra029791 // Bra021736 // Bra009537 // Bra023547 // Bra037804 // Bra030204 // Bra015886 // Bra022837 // Bra029549 // Bra016743
GO:0009987	P	cellular process	163	297	11684	37767	1.6e-17	8.8e-15	// Bra027158 // Bra041082 // Bra017807 // Bra015281 // Bra000238 // Bra013362 // Bra032254 // Bra033923 // Bra039746 // Bra025462 // Bra013643 // Bra003211 // Bra038738 // Bra001485 // Bra038937 // Bra003336 // Bra006122 // Bra026549 // Bra002793 // Bra015023 // Bra029791 // Bra008034 // Bra035095 // Bra037584 // Bra035476 // Bra012447 // Bra011606 // Bra009574 // Bra033796 // Bra014977 // Bra001…
GO:0008152	P	metabolic process	145	297	10614	37767	4.6e-14	1.7e-11	// Bra027158 // Bra041082 // Bra015281 // Bra013362 // Bra032254 // Bra001359 // Bra039746 // Bra025462 // Bra013643 // Bra003211 // Bra038738 // Bra003336 // Bra006122 // Bra026549 // Bra002793 // Bra015023 // Bra029791 // Bra008034 // Bra035095 // Bra037584 // Bra019084 // Bra035476 // Bra012447 // Bra009574 // Bra033796 // Bra014977 // Bra001718 // Bra029530 // Bra006807 // Bra013931 // Bra014…
GO:0006796	P	phosphate metabolic process	35	297	1178	37767	3.6e-11	8.3e-09	// Bra006807 // Bra032214 // Bra011739 // Bra000277 // Bra008726 // Bra008404 // Bra030617 // Bra020776 // Bra037338 // Bra040598 // Bra036473 // Bra038738 // Bra020996 // Bra006122 // Bra019652 // Bra035635 // Bra036723 // Bra008034 // Bra019733 // Bra024807 // Bra003567 // Bra006812 // Bra019576 // Bra008617 // Bra000209 // Bra022820 // Bra014977 // Bra001718 // Bra015886 // Bra014076 // Bra039…
GO:0006793	P	phosphorus metabolic process	35	297	1179	37767	3.7e-11	8.3e-09	// Bra006807 // Bra032214 // Bra011739 // Bra000277 // Bra008726 // Bra008404 // Bra030617 // Bra020776 // Bra037338 // Bra040598 // Bra036473 // Bra038738 // Bra020996 // Bra006122 // Bra019652 // Bra035635 // Bra036723 // Bra008034 // Bra019733 // Bra024807 // Bra003567 // Bra006812 // Bra019576 // Bra008617 // Bra000209 // Bra022820 // Bra014977 // Bra001718 // Bra015886 // Bra014076 // Bra039…
GO:0044237	P	cellular metabolic process	117	297	8722	37767	3.2e-10	5.9e-08	// Bra027158 // Bra041082 // Bra015281 // Bra013362 // Bra039746 // Bra025462 // Bra013643 // Bra003211 // Bra038738 // Bra003336 // Bra006122 // Bra026549 // Bra002793 // Bra015023 // Bra029791 // Bra021736 // Bra035095 // Bra037584 // Bra035476 // Bra012447 // Bra009574 // Bra033796 // Bra014977 // Bra001718 // Bra029530 // Bra006807 // Bra014076 // Bra001229 // Bra035164 // Bra006589 // Bra004…
GO:0043687	P	post-translational protein modification	33	297	1248	37767	2.4e-09	3.8e-07	// Bra032214 // Bra011739 // Bra000277 // Bra008726 // Bra008404 // Bra010914 // Bra020776 // Bra008617 // Bra040598 // Bra036473 // Bra038738 // Bra020996 // Bra006122 // Bra035635 // Bra036723 // Bra029530 // Bra024807 // Bra006812 // Bra019576 // Bra040510 // Bra000209 // Bra022820 // Bra014977 // Bra001718 // Bra008034 // Bra015886 // Bra014076 // Bra039049 // Bra036796 // Bra017511 // Bra035…
GO:0005975	P	carbohydrate metabolic process	27	297	866	37767	2.7e-09	3.8e-07	// Bra008214 // Bra004121 // Bra034160 // Bra011881 // Bra003336 // Bra011783 // Bra030204 // Bra019733 // Bra003567 // Bra019084 // Bra017321 // Bra040510 // Bra026009 // Bra008753 // Bra028474 // Bra037005 // Bra014620 // Bra015093 // Bra013931 // Bra015104 // Bra021650 // Bra010330 // Bra001229 // Bra011792 // Bra005091 // Bra004562 // Bra026232
GO:0006464	P	protein modification process	36	297	1474	37767	3.2e-09	4e-07	// Bra032214 // Bra011739 // Bra000277 // Bra008726 // Bra008404 // Bra019576 // Bra008753 // Bra010914 // Bra039235 // Bra040510 // Bra040598 // Bra036473 // Bra038738 // Bra020996 // Bra006122 // Bra035635 // Bra036723 // Bra029530 // Bra024807 // Bra006812 // Bra012447 // Bra008617 // Bra000209 // Bra022820 // Bra020776 // Bra014977 // Bra001718 // Bra008034 // Bra015886 // Bra014076 // Bra039…
GO:0051234	P	establishment of localization	41	297	1851	37767	3.7e-09	4.1e-07	// Bra004282 // Bra038937 // Bra009405 // Bra027641 // Bra001271 // Bra017321 // Bra016113 // Bra011986 // Bra001485 // Bra015600 // Bra002022 // Bra003276 // Bra033584 // Bra021642 // Bra011051 // Bra023790 // Bra009906 // Bra035095 // Bra024802 // Bra032466 // Bra024411 // Bra027752 // Bra018873 // Bra006183 // Bra036682 // Bra008431 // Bra030600 // Bra028027 // Bra015886 // Bra029645 // Bra015…
GO:0043412	P	macromolecule modification	38	297	1636	37767	4.3e-09	4.3e-07	// Bra032214 // Bra011739 // Bra000277 // Bra008726 // Bra008404 // Bra019576 // Bra008753 // Bra010914 // Bra039235 // Bra040510 // Bra040598 // Bra036473 // Bra038738 // Bra020996 // Bra006122 // Bra035635 // Bra036723 // Bra029530 // Bra024807 // Bra039939 // Bra006812 // Bra012447 // Bra008617 // Bra000209 // Bra022820 // Bra009574 // Bra020776 // Bra014977 // Bra001718 // Bra008034 // Bra015…
GO:0006810	P	transport	40	297	1846	37767	1.1e-08	9.1e-07	// Bra004282 // Bra015600 // Bra009405 // Bra027641 // Bra001271 // Bra016113 // Bra011986 // Bra001485 // Bra038937 // Bra002022 // Bra003276 // Bra033584 // Bra021642 // Bra011051 // Bra023790 // Bra009906 // Bra035095 // Bra024802 // Bra032466 // Bra024411 // Bra027752 // Bra018873 // Bra006183 // Bra036682 // Bra008431 // Bra030600 // Bra028027 // Bra015886 // Bra029645 // Bra015093 // Bra022…
GO:0051179	P	localization	41	297	1922	37767	1e-08	9.1e-07	// Bra004282 // Bra038937 // Bra009405 // Bra027641 // Bra001271 // Bra017321 // Bra016113 // Bra011986 // Bra001485 // Bra015600 // Bra002022 // Bra003276 // Bra033584 // Bra021642 // Bra011051 // Bra023790 // Bra009906 // Bra035095 // Bra024802 // Bra032466 // Bra024411 // Bra027752 // Bra018873 // Bra006183 // Bra036682 // Bra008431 // Bra030600 // Bra028027 // Bra015886 // Bra029645 // Bra015…
GO:0006084	P	acetyl-CoA metabolic process	7	297	35	37767	3.5e-08	2.8e-06	// Bra013643 // Bra003336 // Bra003211 // Bra029791 // Bra030204 // Bra009537 // Bra039746
GO:0044238	P	primary metabolic process	113	297	8995	37767	3.7e-08	2.8e-06	// Bra027158 // Bra025462 // Bra015281 // Bra013362 // Bra001359 // Bra041082 // Bra013643 // Bra038738 // Bra003336 // Bra006122 // Bra002793 // Bra015023 // Bra021736 // Bra035095 // Bra019084 // Bra012447 // Bra009574 // Bra033796 // Bra014977 // Bra001718 // Bra029530 // Bra014076 // Bra013931 // Bra001229 // Bra035164 // Bra006589 // Bra004548 // Bra027173 // Bra008404 // Bra030617 // Bra035…
GO:0006099	P	tricarboxylic acid cycle	6	297	21	37767	5.5e-08	3.6e-06	// Bra003336 // Bra003211 // Bra029791 // Bra030204 // Bra009537 // Bra039746
GO:0046356	P	acetyl-CoA catabolic process	6	297	21	37767	5.5e-08	3.6e-06	// Bra003336 // Bra003211 // Bra029791 // Bra030204 // Bra009537 // Bra039746
GO:0016310	P	phosphorylation	28	297	1079	37767	6e-08	3.8e-06	// Bra006807 // Bra011739 // Bra000277 // Bra008726 // Bra008404 // Bra020776 // Bra022820 // Bra036473 // Bra020996 // Bra006122 // Bra019652 // Bra035635 // Bra036723 // Bra008034 // Bra019733 // Bra024807 // Bra003567 // Bra006812 // Bra019576 // Bra008617 // Bra000209 // Bra014977 // Bra001718 // Bra015886 // Bra039049 // Bra035164 // Bra037220 // Bra002070
GO:0006732	P	coenzyme metabolic process	12	297	188	37767	6.8e-08	4e-06	// Bra002473 // Bra027158 // Bra013643 // Bra003336 // Bra013720 // Bra003211 // Bra028474 // Bra029791 // Bra030204 // Bra030488 // Bra009537 // Bra039746
GO:0055085	P	transmembrane transport	13	297	244	37767	1.4e-07	7.9e-06	// Bra007319 // Bra024411 // Bra027752 // Bra001485 // Bra002022 // Bra003276 // Bra008431 // Bra018341 // Bra033584 // Bra024802 // Bra036682 // Bra021043 // Bra023790
GO:0009060	P	aerobic respiration	6	297	27	37767	2e-07	1e-05	// Bra003336 // Bra003211 // Bra029791 // Bra030204 // Bra009537 // Bra039746
GO:0009109	P	coenzyme catabolic process	6	297	27	37767	2e-07	1e-05	// Bra003336 // Bra003211 // Bra029791 // Bra030204 // Bra009537 // Bra039746
GO:0044262	P	cellular carbohydrate metabolic process	16	297	417	37767	3.8e-07	1.8e-05	// Bra003567 // Bra015093 // Bra017321 // Bra040510 // Bra026009 // Bra021650 // Bra015104 // Bra003336 // Bra011792 // Bra005091 // Bra011783 // Bra008753 // Bra004562 // Bra028474 // Bra030204 // Bra019733
GO:0016311	P	dephosphorylation	8	297	94	37767	1.5e-06	6.8e-05	// Bra014076 // Bra037338 // Bra040598 // Bra036796 // Bra032214 // Bra038738 // Bra020776 // Bra030617
GO:0006812	P	cation transport	14	297	357	37767	1.6e-06	6.9e-05	// Bra007319 // Bra008923 // Bra027752 // Bra003276 // Bra008431 // Bra018341 // Bra033584 // Bra030991 // Bra015886 // Bra011051 // Bra027641 // Bra029645 // Bra023790 // Bra009906
GO:0070838	P	divalent metal ion transport	5	297	21	37767	1.6e-06	6.9e-05	// Bra003276 // Bra008923 // Bra023790 // Bra008431 // Bra007319
GO:0051186	P	cofactor metabolic process	13	297	308	37767	1.7e-06	7.2e-05	// Bra002473 // Bra027158 // Bra017321 // Bra013643 // Bra003336 // Bra013720 // Bra003211 // Bra028474 // Bra029791 // Bra030204 // Bra030488 // Bra009537 // Bra039746
GO:0006811	P	ion transport	15	297	427	37767	2.5e-06	0.0001	// Bra007319 // Bra008923 // Bra027752 // Bra003276 // Bra008431 // Bra018341 // Bra033584 // Bra030991 // Bra015886 // Bra011051 // Bra027641 // Bra029645 // Bra023790 // Bra009906 // Bra026129
GO:0006468	P	protein amino acid phosphorylation	23	297	946	37767	2.8e-06	0.00011	// Bra011739 // Bra000277 // Bra008726 // Bra008404 // Bra022820 // Bra036473 // Bra020996 // Bra006122 // Bra035635 // Bra036723 // Bra008034 // Bra024807 // Bra006812 // Bra019576 // Bra008617 // Bra000209 // Bra014977 // Bra001718 // Bra015886 // Bra039049 // Bra035164 // Bra037220 // Bra002070
GO:0051187	P	cofactor catabolic process	6	297	45	37767	2.9e-06	0.00011	// Bra003336 // Bra003211 // Bra029791 // Bra030204 // Bra009537 // Bra039746
GO:0044248	P	cellular catabolic process	20	297	746	37767	3.1e-06	0.00011	// Bra002473 // Bra037804 // Bra033573 // Bra040510 // Bra034120 // Bra028474 // Bra003469 // Bra027173 // Bra003336 // Bra033796 // Bra003211 // Bra010735 // Bra004562 // Bra020233 // Bra036682 // Bra029791 // Bra030204 // Bra019733 // Bra009537 // Bra039746
GO:0044085	P	cellular component biogenesis	17	297	571	37767	4.6e-06	0.00016	// Bra027158 // Bra015093 // Bra017321 // Bra040510 // Bra011606 // Bra027835 // Bra004282 // Bra038937 // Bra009405 // Bra000238 // Bra027173 // Bra003336 // Bra033796 // Bra030600 // Bra015886 // Bra024796 // Bra016037
GO:0005976	P	polysaccharide metabolic process	9	297	152	37767	5.4e-06	0.00018	// Bra026009 // Bra015093 // Bra021650 // Bra040510 // Bra008214 // Bra015104 // Bra011881 // Bra003336 // Bra005091
GO:0045333	P	cellular respiration	7	297	85	37767	8.2e-06	0.00026	// Bra003211 // Bra003336 // Bra019652 // Bra029791 // Bra030204 // Bra009537 // Bra039746
GO:0015980	P	energy derivation by oxidation of organic compounds	7	297	85	37767	8.2e-06	0.00026	// Bra003211 // Bra003336 // Bra019652 // Bra029791 // Bra030204 // Bra009537 // Bra039746
GO:0016043	P	cellular component organization	25	297	1179	37767	1e-05	0.00032	// Bra027158 // Bra027669 // Bra017321 // Bra006807 // Bra004282 // Bra009405 // Bra000238 // Bra027173 // Bra002668 // Bra024796 // Bra008404 // Bra001271 // Bra028241 // Bra016037 // Bra038937 // Bra029530 // Bra032466 // Bra012447 // Bra009574 // Bra011486 // Bra033796 // Bra030204 // Bra030600 // Bra015886 // Bra024854
GO:0032259	P	methylation	7	297	90	37767	1.2e-05	0.00035	// Bra029041 // Bra039939 // Bra035476 // Bra026549 // Bra021240 // Bra001909 // Bra006827
GO:0034220	P	ion transmembrane transport	6	297	59	37767	1.2e-05	0.00036	// Bra007319 // Bra023790 // Bra027752 // Bra003276 // Bra033584 // Bra018341
GO:0022607	P	cellular component assembly	11	297	265	37767	1.3e-05	0.00036	// Bra027158 // Bra016037 // Bra004282 // Bra038937 // Bra009405 // Bra000238 // Bra027173 // Bra033796 // Bra030600 // Bra015886 // Bra024796
GO:0070271	P	protein complex biogenesis	8	297	134	37767	1.7e-05	0.00046	// Bra027158 // Bra004282 // Bra038937 // Bra009405 // Bra027173 // Bra033796 // Bra030600 // Bra015886
GO:0006461	P	protein complex assembly	8	297	134	37767	1.7e-05	0.00046	// Bra027158 // Bra004282 // Bra038937 // Bra009405 // Bra027173 // Bra033796 // Bra030600 // Bra015886
GO:0043933	P	macromolecular complex subunit organization	10	297	235	37767	2.6e-05	0.00068	// Bra027158 // Bra012447 // Bra016037 // Bra004282 // Bra038937 // Bra009405 // Bra027173 // Bra033796 // Bra030600 // Bra015886
GO:0051336	P	regulation of hydrolase activity	5	297	41	37767	2.9e-05	0.00077	// Bra029572 // Bra002935 // Bra006783 // Bra029685 // Bra036473
GO:0042180	P	cellular ketone metabolic process	20	297	882	37767	3.3e-05	0.00084	// Bra002473 // Bra002352 // Bra022837 // Bra017321 // Bra013643 // Bra001974 // Bra037338 // Bra003336 // Bra013720 // Bra011792 // Bra002793 // Bra015023 // Bra021642 // Bra006589 // Bra021736 // Bra027887 // Bra030204 // Bra030488 // Bra037804 // Bra039746
GO:0043085	P	positive regulation of catalytic activity	5	297	43	37767	3.6e-05	0.00089	// Bra002935 // Bra006783 // Bra006807 // Bra029685 // Bra036473
GO:0015674	P	di-, tri-valent inorganic cation transport	5	297	43	37767	3.6e-05	0.00089	// Bra003276 // Bra008923 // Bra023790 // Bra008431 // Bra007319
GO:0044093	P	positive regulation of molecular function	5	297	44	37767	4e-05	0.00096	// Bra002935 // Bra006783 // Bra006807 // Bra029685 // Bra036473
GO:0006730	P	one-carbon metabolic process	7	297	111	37767	4.1e-05	0.00096	// Bra029041 // Bra039939 // Bra035476 // Bra026549 // Bra021240 // Bra001909 // Bra006827
GO:0006470	P	protein amino acid dephosphorylation	6	297	76	37767	4.6e-05	0.001	// Bra014076 // Bra040598 // Bra036796 // Bra032214 // Bra038738 // Bra020776
GO:0065003	P	macromolecular complex assembly	9	297	210	37767	6.2e-05	0.0014	// Bra027158 // Bra016037 // Bra004282 // Bra038937 // Bra009405 // Bra027173 // Bra033796 // Bra030600 // Bra015886
GO:0006996	P	organelle organization	16	297	640	37767	6.8e-05	0.0015	// Bra027158 // Bra000238 // Bra017321 // Bra016037 // Bra004282 // Bra011486 // Bra009405 // Bra009574 // Bra038937 // Bra002668 // Bra029530 // Bra024854 // Bra001271 // Bra030204 // Bra028241 // Bra030600
GO:0043436	P	oxoacid metabolic process	19	297	859	37767	7.1e-05	0.0015	// Bra002473 // Bra002352 // Bra022837 // Bra017321 // Bra013643 // Bra001974 // Bra037338 // Bra003336 // Bra011792 // Bra002793 // Bra015023 // Bra021642 // Bra006589 // Bra021736 // Bra027887 // Bra030204 // Bra030488 // Bra037804 // Bra039746
GO:0006082	P	organic acid metabolic process	19	297	860	37767	7.2e-05	0.0015	// Bra002473 // Bra002352 // Bra022837 // Bra017321 // Bra013643 // Bra001974 // Bra037338 // Bra003336 // Bra011792 // Bra002793 // Bra015023 // Bra021642 // Bra006589 // Bra021736 // Bra027887 // Bra030204 // Bra030488 // Bra037804 // Bra039746
GO:0019752	P	carboxylic acid metabolic process	19	297	859	37767	7.1e-05	0.0015	// Bra002473 // Bra002352 // Bra022837 // Bra017321 // Bra013643 // Bra001974 // Bra037338 // Bra003336 // Bra011792 // Bra002793 // Bra015023 // Bra021642 // Bra006589 // Bra021736 // Bra027887 // Bra030204 // Bra030488 // Bra037804 // Bra039746
GO:0043623	P	cellular protein complex assembly	7	297	124	37767	8e-05	0.0016	// Bra027158 // Bra004282 // Bra038937 // Bra027173 // Bra033796 // Bra030600 // Bra015886
GO:0016192	P	vesicle-mediated transport	10	297	272	37767	8.3e-05	0.0017	// Bra032466 // Bra022792 // Bra004282 // Bra038937 // Bra036507 // Bra030991 // Bra006183 // Bra030600 // Bra016113 // Bra021150
GO:0044264	P	cellular polysaccharide metabolic process	7	297	127	37767	9.3e-05	0.0018	// Bra026009 // Bra015093 // Bra040510 // Bra015104 // Bra021650 // Bra003336 // Bra005091
GO:0034621	P	cellular macromolecular complex subunit organization	9	297	224	37767	9.9e-05	0.0019	// Bra027158 // Bra012447 // Bra016037 // Bra004282 // Bra038937 // Bra027173 // Bra033796 // Bra030600 // Bra015886
GO:0034637	P	cellular carbohydrate biosynthetic process	8	297	177	37767	0.00011	0.0021	// Bra026009 // Bra040510 // Bra015104 // Bra021650 // Bra003336 // Bra011792 // Bra005091 // Bra011783
GO:0033692	P	cellular polysaccharide biosynthetic process	6	297	92	37767	0.00012	0.0022	// Bra026009 // Bra040510 // Bra015104 // Bra021650 // Bra003336 // Bra005091
GO:0006753	P	nucleoside phosphate metabolic process	8	297	180	37767	0.00012	0.0022	// Bra027158 // Bra032979 // Bra033796 // Bra003469 // Bra020233 // Bra028474 // Bra036682 // Bra035095
GO:0009117	P	nucleotide metabolic process	8	297	180	37767	0.00012	0.0022	// Bra027158 // Bra032979 // Bra033796 // Bra003469 // Bra020233 // Bra028474 // Bra036682 // Bra035095
GO:0050790	P	regulation of catalytic activity	7	297	141	37767	0.00017	0.0031	// Bra020776 // Bra006807 // Bra036473 // Bra029572 // Bra029685 // Bra002935 // Bra006783
GO:0031347	P	regulation of defense response	5	297	66	37767	0.00024	0.0042	// Bra020776 // Bra018873 // Bra018485 // Bra021642 // Bra017511
GO:0034622	P	cellular macromolecular complex assembly	8	297	200	37767	0.00025	0.0043	// Bra027158 // Bra016037 // Bra004282 // Bra038937 // Bra027173 // Bra033796 // Bra030600 // Bra015886
GO:0065009	P	regulation of molecular function	7	297	153	37767	0.00028	0.0046	// Bra020776 // Bra006807 // Bra036473 // Bra029572 // Bra029685 // Bra002935 // Bra006783
GO:0043170	P	macromolecule metabolic process	81	297	7127	37767	0.00027	0.0046	// Bra008214 // Bra008404 // Bra025462 // Bra018485 // Bra015281 // Bra032214 // Bra011739 // Bra000195 // Bra027173 // Bra013362 // Bra000277 // Bra008726 // Bra032254 // Bra020996 // Bra024792 // Bra025027 // Bra017321 // Bra001359 // Bra005067 // Bra041082 // Bra039235 // Bra032979 // Bra013643 // Bra040598 // Bra036473 // Bra034120 // Bra038738 // Bra020776 // Bra003336 // Bra033923 // Bra006…
GO:0000271	P	polysaccharide biosynthetic process	6	297	112	37767	0.00034	0.0056	// Bra026009 // Bra040510 // Bra015104 // Bra021650 // Bra003336 // Bra005091
GO:0009056	P	catabolic process	23	297	1307	37767	0.00035	0.0057	// Bra008214 // Bra033573 // Bra027173 // Bra039746 // Bra002473 // Bra011881 // Bra034120 // Bra003336 // Bra010735 // Bra003211 // Bra003469 // Bra029791 // Bra030204 // Bra019733 // Bra009537 // Bra037804 // Bra040510 // Bra033796 // Bra028474 // Bra018485 // Bra004562 // Bra020233 // Bra036682
GO:0016044	P	cellular membrane organization	6	297	114	37767	0.00037	0.006	// Bra032466 // Bra017321 // Bra004282 // Bra009574 // Bra038937 // Bra030600
GO:0033036	P	macromolecule localization	12	297	462	37767	0.00039	0.0062	// Bra015093 // Bra011986 // Bra009405 // Bra018873 // Bra015600 // Bra036507 // Bra030991 // Bra001271 // Bra004548 // Bra021150 // Bra035095 // Bra021642
GO:0044260	P	cellular macromolecule metabolic process	74	297	6447	37767	0.00042	0.0065	// Bra015281 // Bra041082 // Bra032214 // Bra011739 // Bra000195 // Bra027173 // Bra013362 // Bra000277 // Bra008726 // Bra008404 // Bra020996 // Bra024792 // Bra025027 // Bra017321 // Bra005067 // Bra025462 // Bra039235 // Bra032979 // Bra013643 // Bra040598 // Bra036473 // Bra034120 // Bra038738 // Bra020776 // Bra003336 // Bra033923 // Bra006122 // Bra010735 // Bra036723 // Bra033573 // Bra008…
GO:0055086	P	nucleobase, nucleoside and nucleotide metabolic process	8	297	221	37767	0.00047	0.0072	// Bra027158 // Bra032979 // Bra033796 // Bra003469 // Bra020233 // Bra028474 // Bra036682 // Bra035095
GO:0032787	P	monocarboxylic acid metabolic process	11	297	408	37767	0.0005	0.0076	// Bra022837 // Bra017321 // Bra013643 // Bra001974 // Bra037338 // Bra037804 // Bra011792 // Bra021642 // Bra021736 // Bra030204 // Bra030488
GO:0030001	P	metal ion transport	8	297	224	37767	0.00051	0.0076	// Bra007319 // Bra008923 // Bra003276 // Bra018341 // Bra027641 // Bra008431 // Bra023790 // Bra009906
GO:0006091	P	generation of precursor metabolites and energy	9	297	285	37767	0.00055	0.0081	// Bra003211 // Bra009537 // Bra003336 // Bra019652 // Bra029791 // Bra030204 // Bra019733 // Bra015886 // Bra039746
GO:0016053	P	organic acid biosynthetic process	11	297	417	37767	0.0006	0.0086	// Bra022837 // Bra037338 // Bra013643 // Bra001974 // Bra002352 // Bra002793 // Bra015023 // Bra021642 // Bra006589 // Bra027887 // Bra021736
GO:0046394	P	carboxylic acid biosynthetic process	11	297	417	37767	0.0006	0.0086	// Bra022837 // Bra037338 // Bra013643 // Bra001974 // Bra002352 // Bra002793 // Bra015023 // Bra021642 // Bra006589 // Bra027887 // Bra021736
GO:0080134	P	regulation of response to stress	5	297	83	37767	0.00065	0.0092	// Bra020776 // Bra018873 // Bra018485 // Bra021642 // Bra017511
GO:0009966	P	regulation of signal transduction	6	297	128	37767	0.00067	0.0094	// Bra020776 // Bra036473 // Bra002935 // Bra029685 // Bra029572 // Bra029530
GO:0051641	P	cellular localization	13	297	569	37767	0.00073	0.01	// Bra015093 // Bra017321 // Bra022792 // Bra009405 // Bra018873 // Bra030991 // Bra035095 // Bra021642 // Bra006183 // Bra004548 // Bra021150 // Bra016113 // Bra001271
GO:0010646	P	regulation of cell communication	6	297	131	37767	0.00075	0.01	// Bra020776 // Bra036473 // Bra002935 // Bra029685 // Bra029572 // Bra029530
GO:0045184	P	establishment of protein localization	10	297	381	37767	0.0011	0.015	// Bra015093 // Bra009405 // Bra018873 // Bra015600 // Bra036507 // Bra001271 // Bra004548 // Bra021150 // Bra035095 // Bra021642
GO:0015031	P	protein transport	10	297	381	37767	0.0011	0.015	// Bra015093 // Bra009405 // Bra018873 // Bra015600 // Bra036507 // Bra001271 // Bra004548 // Bra021150 // Bra035095 // Bra021642
GO:0051649	P	establishment of localization in cell	12	297	525	37767	0.0012	0.015	// Bra017321 // Bra022792 // Bra009405 // Bra018873 // Bra030991 // Bra035095 // Bra021642 // Bra006183 // Bra004548 // Bra021150 // Bra016113 // Bra001271
GO:0009259	P	ribonucleotide metabolic process	5	297	96	37767	0.0012	0.016	// Bra033796 // Bra036682 // Bra003469 // Bra020233 // Bra035095
GO:0044255	P	cellular lipid metabolic process	13	297	618	37767	0.0015	0.02	// Bra022837 // Bra017321 // Bra013643 // Bra001974 // Bra037338 // Bra037804 // Bra001229 // Bra011783 // Bra021642 // Bra021736 // Bra030204 // Bra030617 // Bra026519
GO:0006066	P	alcohol metabolic process	8	297	270	37767	0.0016	0.021	// Bra003567 // Bra017321 // Bra013643 // Bra011792 // Bra011783 // Bra004562 // Bra028474 // Bra019733
GO:0008104	P	protein localization	10	297	408	37767	0.0018	0.023	// Bra015093 // Bra009405 // Bra018873 // Bra015600 // Bra036507 // Bra001271 // Bra004548 // Bra021150 // Bra035095 // Bra021642
GO:0016051	P	carbohydrate biosynthetic process	8	297	277	37767	0.0019	0.024	// Bra026009 // Bra040510 // Bra015104 // Bra021650 // Bra003336 // Bra011792 // Bra005091 // Bra011783
GO:0044267	P	cellular protein metabolic process	43	297	3487	37767	0.0023	0.029	// Bra033573 // Bra032214 // Bra011739 // Bra027173 // Bra000277 // Bra008726 // Bra008404 // Bra019576 // Bra005067 // Bra010914 // Bra039235 // Bra040510 // Bra040598 // Bra036473 // Bra038738 // Bra010735 // Bra020996 // Bra006122 // Bra035635 // Bra036723 // Bra029530 // Bra024807 // Bra035439 // Bra006812 // Bra012447 // Bra008617 // Bra000209 // Bra022820 // Bra020776 // Bra014977 // Bra001…
GO:0006631	P	fatty acid metabolic process	7	297	225	37767	0.0024	0.03	// Bra022837 // Bra037338 // Bra013643 // Bra001974 // Bra037804 // Bra021736 // Bra030204
GO:0065007	P	biological regulation	49	297	4188	37767	0.0033	0.039	// Bra027158 // Bra027669 // Bra006807 // Bra015281 // Bra000195 // Bra027173 // Bra025638 // Bra000277 // Bra032254 // Bra020996 // Bra024792 // Bra002935 // Bra020776 // Bra037338 // Bra013643 // Bra036473 // Bra034120 // Bra005305 // Bra002834 // Bra018485 // Bra026333 // Bra033923 // Bra021642 // Bra029572 // Bra029530 // Bra012812 // Bra039939 // Bra012447 // Bra040510 // Bra018873 // Bra030…
GO:0016052	P	carbohydrate catabolic process	5	297	128	37767	0.004	0.047	// Bra008214 // Bra019733 // Bra004562 // Bra028474 // Bra011881
GO:0050789	P	regulation of biological process	44	297	3697	37767	0.004	0.047	// Bra027158 // Bra025638 // Bra006807 // Bra015281 // Bra000195 // Bra027173 // Bra000277 // Bra032254 // Bra020996 // Bra024792 // Bra002935 // Bra020776 // Bra037338 // Bra036473 // Bra034120 // Bra005305 // Bra002834 // Bra018485 // Bra026333 // Bra033923 // Bra021642 // Bra029572 // Bra029530 // Bra012812 // Bra039939 // Bra012447 // Bra040510 // Bra018873 // Bra020155 // Bra029685 // Bra030…
GO:0019637	P	organophosphate metabolic process	5	297	130	37767	0.0043	0.05	// Bra003567 // Bra037338 // Bra017321 // Bra030617 // Bra026519
GO:0048583	P	regulation of response to stimulus	6	297	188	37767	0.0043	0.05	// Bra020776 // Bra018873 // Bra017511 // Bra021642 // Bra029530 // Bra018485
GO:0006633	P	fatty acid biosynthetic process	5	297	140	37767	0.0057	0.066	// Bra021736 // Bra022837 // Bra037338 // Bra013643 // Bra001974
GO:0008652	P	cellular amino acid biosynthetic process	6	297	202	37767	0.006	0.068	// Bra013643 // Bra002352 // Bra002793 // Bra015023 // Bra006589 // Bra027887
GO:0019538	P	protein metabolic process	46	297	4009	37767	0.0062	0.07	// Bra033573 // Bra032214 // Bra011739 // Bra027173 // Bra000277 // Bra008726 // Bra008404 // Bra019576 // Bra001359 // Bra005067 // Bra010914 // Bra039235 // Bra040510 // Bra040598 // Bra036473 // Bra038738 // Bra018485 // Bra010735 // Bra020996 // Bra006122 // Bra035635 // Bra036723 // Bra029530 // Bra024807 // Bra035439 // Bra006812 // Bra012447 // Bra008617 // Bra000209 // Bra022820 // Bra020…
GO:0007010	P	cytoskeleton organization	5	297	145	37767	0.0066	0.073	// Bra027158 // Bra024854 // Bra000238 // Bra002668 // Bra029530
GO:0006605	P	protein targeting	5	297	155	37767	0.0086	0.095	// Bra004548 // Bra018873 // Bra001271 // Bra035095 // Bra021642
GO:0008610	P	lipid biosynthetic process	9	297	439	37767	0.0091	0.099	// Bra022837 // Bra017321 // Bra013643 // Bra001974 // Bra037338 // Bra011783 // Bra021642 // Bra021736 // Bra026519
GO:0070647	P	protein modification by small protein conjugation or removal	5	297	158	37767	0.0093	0.1	// Bra029530 // Bra010914 // Bra019576 // Bra040510 // Bra017511
GO:0009309	P	amine biosynthetic process	6	297	229	37767	0.011	0.11	// Bra013643 // Bra002352 // Bra002793 // Bra015023 // Bra006589 // Bra027887
GO:0005996	P	monosaccharide metabolic process	5	297	168	37767	0.012	0.12	// Bra011792 // Bra019733 // Bra017321 // Bra004562 // Bra028474
GO:0046483	P	heterocycle metabolic process	9	297	460	37767	0.012	0.13	// Bra002473 // Bra017321 // Bra033796 // Bra003469 // Bra020233 // Bra027887 // Bra036682 // Bra030488 // Bra035095
GO:0046907	P	intracellular transport	9	297	463	37767	0.012	0.13	// Bra022792 // Bra009405 // Bra018873 // Bra030991 // Bra001271 // Bra004548 // Bra021150 // Bra035095 // Bra021642
GO:0006886	P	intracellular protein transport	7	297	311	37767	0.013	0.13	// Bra009405 // Bra018873 // Bra001271 // Bra021642 // Bra004548 // Bra035095 // Bra021150
GO:0016070	P	RNA metabolic process	22	297	1657	37767	0.013	0.13	// Bra015281 // Bra025462 // Bra000195 // Bra013362 // Bra024792 // Bra025027 // Bra012447 // Bra013643 // Bra027835 // Bra034120 // Bra005305 // Bra033923 // Bra029530 // Bra012812 // Bra017321 // Bra040510 // Bra009574 // Bra024534 // Bra017390 // Bra004507 // Bra037341 // Bra004548
GO:0048589	P	developmental growth	6	297	242	37767	0.014	0.14	// Bra027669 // Bra037338 // Bra006807 // Bra027173 // Bra021340 // Bra008404
GO:0034613	P	cellular protein localization	7	297	322	37767	0.015	0.15	// Bra009405 // Bra018873 // Bra001271 // Bra021642 // Bra004548 // Bra035095 // Bra021150
GO:0007242	P	intracellular signaling cascade	11	297	659	37767	0.017	0.17	// Bra020776 // Bra022792 // Bra036473 // Bra004507 // Bra002935 // Bra000277 // Bra020155 // Bra021642 // Bra029685 // Bra029572 // Bra029530
GO:0006629	P	lipid metabolic process	13	297	841	37767	0.018	0.17	// Bra022837 // Bra017321 // Bra013643 // Bra001974 // Bra037338 // Bra037804 // Bra001229 // Bra011783 // Bra021642 // Bra021736 // Bra030204 // Bra030617 // Bra026519
GO:0051188	P	cofactor biosynthetic process	5	297	191	37767	0.019	0.19	// Bra002473 // Bra027158 // Bra030488 // Bra017321 // Bra013720
GO:0070727	P	cellular macromolecule localization	7	297	341	37767	0.02	0.19	// Bra009405 // Bra018873 // Bra001271 // Bra021642 // Bra004548 // Bra035095 // Bra021150
GO:0034641	P	cellular nitrogen compound metabolic process	9	297	506	37767	0.021	0.2	// Bra002473 // Bra017321 // Bra013643 // Bra002352 // Bra002793 // Bra015023 // Bra006589 // Bra028474 // Bra027887
GO:0032989	P	cellular component morphogenesis	6	297	289	37767	0.029	0.27	// Bra027669 // Bra006807 // Bra027173 // Bra024796 // Bra008404 // Bra029530
GO:0010605	P	negative regulation of macromolecule metabolic process	5	297	219	37767	0.032	0.3	// Bra018485 // Bra004507 // Bra032254 // Bra017390 // Bra040510
GO:0044249	P	cellular biosynthetic process	50	297	4925	37767	0.036	0.33	// Bra027158 // Bra027669 // Bra015281 // Bra000195 // Bra027173 // Bra024792 // Bra017321 // Bra002473 // Bra039235 // Bra037338 // Bra013643 // Bra002793 // Bra034120 // Bra005305 // Bra003336 // Bra033923 // Bra002352 // Bra019652 // Bra011783 // Bra015023 // Bra021642 // Bra029530 // Bra030488 // Bra012812 // Bra037584 // Bra035439 // Bra018873 // Bra012447 // Bra040510 // Bra021736 // Bra027…
GO:0007165	P	signal transduction	16	297	1228	37767	0.036	0.33	// Bra020776 // Bra022792 // Bra036473 // Bra004507 // Bra002834 // Bra035103 // Bra000277 // Bra020155 // Bra002935 // Bra020996 // Bra029685 // Bra029572 // Bra029530 // Bra017807 // Bra003201 // Bra021642
GO:0006351	P	transcription, DNA-dependent	14	297	1039	37767	0.038	0.35	// Bra017321 // Bra012447 // Bra040510 // Bra015281 // Bra034120 // Bra005305 // Bra004507 // Bra000195 // Bra033923 // Bra024792 // Bra029530 // Bra037341 // Bra004548 // Bra012812
GO:0032774	P	RNA biosynthetic process	14	297	1040	37767	0.038	0.35	// Bra017321 // Bra012447 // Bra040510 // Bra015281 // Bra034120 // Bra005305 // Bra004507 // Bra000195 // Bra033923 // Bra024792 // Bra029530 // Bra037341 // Bra004548 // Bra012812
GO:0044271	P	cellular nitrogen compound biosynthetic process	7	297	394	37767	0.039	0.35	// Bra017321 // Bra013643 // Bra002352 // Bra002793 // Bra015023 // Bra006589 // Bra027887
GO:0006807	P	nitrogen compound metabolic process	40	297	3826	37767	0.04	0.36	// Bra027158 // Bra041082 // Bra015281 // Bra000195 // Bra027173 // Bra013362 // Bra024792 // Bra025027 // Bra017321 // Bra025462 // Bra002473 // Bra032979 // Bra013643 // Bra027835 // Bra034120 // Bra005305 // Bra033923 // Bra002352 // Bra002793 // Bra003469 // Bra015023 // Bra029530 // Bra012812 // Bra039939 // Bra012447 // Bra020233 // Bra040510 // Bra009574 // Bra024534 // Bra033796 // Bra027…
GO:0009892	P	negative regulation of metabolic process	5	297	236	37767	0.041	0.37	// Bra018485 // Bra004507 // Bra032254 // Bra017390 // Bra040510
GO:0006139	P	nucleobase, nucleoside, nucleotide and nucleic acid metabolic process	34	297	3198	37767	0.046	0.41	// Bra027158 // Bra041082 // Bra015281 // Bra000195 // Bra027173 // Bra013362 // Bra024792 // Bra025027 // Bra017321 // Bra025462 // Bra032979 // Bra013643 // Bra027835 // Bra034120 // Bra005305 // Bra033923 // Bra003469 // Bra029530 // Bra012812 // Bra039939 // Bra012447 // Bra040510 // Bra009574 // Bra024534 // Bra033796 // Bra004548 // Bra026009 // Bra017390 // Bra028474 // Bra004507 // Bra035…
GO:0006519	P	cellular amino acid and derivative metabolic process	10	297	682	37767	0.046	0.41	// Bra002473 // Bra012447 // Bra013643 // Bra018873 // Bra002352 // Bra002793 // Bra011783 // Bra015023 // Bra006589 // Bra027887
GO:0006355	P	regulation of transcription, DNA-dependent	13	297	987	37767	0.052	0.45	// Bra015281 // Bra012447 // Bra040510 // Bra034120 // Bra005305 // Bra004507 // Bra000195 // Bra033923 // Bra024792 // Bra029530 // Bra037341 // Bra004548 // Bra012812
GO:0051252	P	regulation of RNA metabolic process	13	297	996	37767	0.055	0.47	// Bra015281 // Bra012447 // Bra040510 // Bra034120 // Bra005305 // Bra004507 // Bra000195 // Bra033923 // Bra024792 // Bra029530 // Bra037341 // Bra004548 // Bra012812
GO:0040007	P	growth	6	297	340	37767	0.055	0.47	// Bra027669 // Bra037338 // Bra006807 // Bra027173 // Bra021340 // Bra008404
GO:0000902	P	cell morphogenesis	5	297	259	37767	0.057	0.48	// Bra008404 // Bra027669 // Bra027173 // Bra006807 // Bra029530
GO:0006520	P	cellular amino acid metabolic process	7	297	430	37767	0.057	0.48	// Bra002473 // Bra013643 // Bra002352 // Bra002793 // Bra015023 // Bra006589 // Bra027887
GO:0044106	P	cellular amine metabolic process	7	297	438	37767	0.061	0.51	// Bra002473 // Bra013643 // Bra002352 // Bra002793 // Bra015023 // Bra006589 // Bra027887
GO:0009058	P	biosynthetic process	50	297	5118	37767	0.062	0.52	// Bra027158 // Bra027669 // Bra015281 // Bra000195 // Bra027173 // Bra024792 // Bra017321 // Bra002473 // Bra039235 // Bra037338 // Bra013643 // Bra002793 // Bra034120 // Bra005305 // Bra003336 // Bra033923 // Bra002352 // Bra019652 // Bra011783 // Bra015023 // Bra021642 // Bra029530 // Bra030488 // Bra012812 // Bra037584 // Bra035439 // Bra018873 // Bra012447 // Bra040510 // Bra021736 // Bra027…
GO:0048519	P	negative regulation of biological process	7	297	442	37767	0.064	0.52	// Bra020776 // Bra017390 // Bra040510 // Bra004507 // Bra032254 // Bra021642 // Bra018485
GO:0030154	P	cell differentiation	6	297	355	37767	0.065	0.53	// Bra027669 // Bra006807 // Bra027173 // Bra008404 // Bra029530 // Bra035095
GO:0007049	P	cell cycle	5	297	275	37767	0.069	0.56	// Bra012894 // Bra032979 // Bra001736 // Bra027173 // Bra040510
GO:0032535	P	regulation of cellular component size	5	297	277	37767	0.071	0.57	// Bra008404 // Bra027158 // Bra027669 // Bra027173 // Bra006807
GO:0090066	P	regulation of anatomical structure size	5	297	277	37767	0.071	0.57	// Bra008404 // Bra027158 // Bra027669 // Bra027173 // Bra006807
GO:0044265	P	cellular macromolecule catabolic process	7	297	465	37767	0.078	0.62	// Bra033573 // Bra040510 // Bra027173 // Bra010735 // Bra004562 // Bra028474 // Bra019733
GO:0050794	P	regulation of cellular process	34	297	3375	37767	0.083	0.66	// Bra027158 // Bra025638 // Bra006807 // Bra015281 // Bra000195 // Bra027173 // Bra000277 // Bra024792 // Bra033923 // Bra002935 // Bra020776 // Bra032979 // Bra036473 // Bra034120 // Bra005305 // Bra002834 // Bra020996 // Bra021642 // Bra029572 // Bra029530 // Bra012812 // Bra012447 // Bra040510 // Bra018873 // Bra020155 // Bra029685 // Bra030204 // Bra017807 // Bra022792 // Bra004507 // Bra035…
GO:0065008	P	regulation of biological quality	9	297	665	37767	0.084	0.66	// Bra027158 // Bra027669 // Bra017390 // Bra013643 // Bra027173 // Bra025638 // Bra008404 // Bra015093 // Bra006807
GO:0006952	P	defense response	10	297	766	37767	0.085	0.66	// Bra020776 // Bra017390 // Bra017403 // Bra018873 // Bra035103 // Bra017511 // Bra021642 // Bra031482 // Bra018485 // Bra017807
GO:0033554	P	cellular response to stress	6	297	399	37767	0.099	0.77	// Bra020776 // Bra032979 // Bra041082 // Bra018873 // Bra021642 // Bra028520
GO:0019222	P	regulation of metabolic process	23	297	2210	37767	0.11	0.82	// Bra015281 // Bra006807 // Bra000195 // Bra027173 // Bra032254 // Bra004548 // Bra020776 // Bra034120 // Bra005305 // Bra026333 // Bra033923 // Bra029530 // Bra012812 // Bra039939 // Bra012447 // Bra040510 // Bra018873 // Bra030204 // Bra018485 // Bra017390 // Bra004507 // Bra037341 // Bra024792
GO:0009791	P	post-embryonic development	9	297	705	37767	0.11	0.83	// Bra027669 // Bra017390 // Bra040510 // Bra017403 // Bra022501 // Bra015093 // Bra024796 // Bra029530 // Bra004548
GO:0048869	P	cellular developmental process	7	297	520	37767	0.12	0.91	// Bra027669 // Bra006807 // Bra027173 // Bra024796 // Bra008404 // Bra029530 // Bra035095
GO:0009308	P	amine metabolic process	7	297	521	37767	0.12	0.91	// Bra002473 // Bra013643 // Bra002352 // Bra002793 // Bra015023 // Bra006589 // Bra027887
GO:0080090	P	regulation of primary metabolic process	17	297	1952	37767	0.37	1	// Bra015281 // Bra018873 // Bra012447 // Bra040510 // Bra034120 // Bra005305 // Bra004507 // Bra000195 // Bra027173 // Bra033923 // Bra029530 // Bra024792 // Bra004548 // Bra037341 // Bra030204 // Bra018485 // Bra012812
GO:0051716	P	cellular response to stimulus	9	297	840	37767	0.22	1	// Bra020776 // Bra032979 // Bra041082 // Bra004507 // Bra018873 // Bra017390 // Bra021642 // Bra029530 // Bra028520
GO:0000003	P	reproduction	12	297	1186	37767	0.23	1	// Bra027669 // Bra006807 // Bra040510 // Bra017403 // Bra022501 // Bra027173 // Bra015093 // Bra024796 // Bra008404 // Bra029530 // Bra004548 // Bra035095
GO:0048513	P	organ development	9	297	838	37767	0.22	1	// Bra021340 // Bra037338 // Bra022792 // Bra040510 // Bra034120 // Bra001133 // Bra024796 // Bra029530 // Bra004548
GO:0060255	P	regulation of macromolecule metabolic process	19	297	2060	37767	0.27	1	// Bra039939 // Bra012447 // Bra040510 // Bra015281 // Bra034120 // Bra005305 // Bra004507 // Bra000195 // Bra027173 // Bra026333 // Bra033923 // Bra032254 // Bra017390 // Bra024792 // Bra029530 // Bra037341 // Bra004548 // Bra018485 // Bra012812
GO:0003006	P	reproductive developmental process	11	297	978	37767	0.15	1	// Bra027669 // Bra006807 // Bra040510 // Bra017403 // Bra022501 // Bra015093 // Bra024796 // Bra008404 // Bra029530 // Bra004548 // Bra035095
GO:0010033	P	response to organic substance	13	297	1342	37767	0.26	1	// Bra034120 // Bra017390 // Bra039174 // Bra011559 // Bra018873 // Bra027173 // Bra022501 // Bra011783 // Bra030991 // Bra028520 // Bra029530 // Bra019733 // Bra021642
GO:0009607	P	response to biotic stimulus	5	297	638	37767	0.56	1	// Bra017390 // Bra018873 // Bra027173 // Bra028520 // Bra017403
GO:0009725	P	response to hormone stimulus	5	297	982	37767	0.89	1	// Bra039174 // Bra029530 // Bra019733 // Bra022501 // Bra011559
GO:0034645	P	cellular macromolecule biosynthetic process	26	297	3661	37767	0.74	1	// Bra015281 // Bra000195 // Bra027173 // Bra024792 // Bra012447 // Bra039235 // Bra032979 // Bra034120 // Bra005305 // Bra003336 // Bra033923 // Bra029530 // Bra012812 // Bra035439 // Bra017321 // Bra040510 // Bra008753 // Bra000009 // Bra015940 // Bra026009 // Bra015104 // Bra021650 // Bra004507 // Bra005091 // Bra037341 // Bra004548
GO:0050793	P	regulation of developmental process	5	297	377	37767	0.18	1	// Bra029530 // Bra021340 // Bra037338 // Bra027173 // Bra017403
GO:0009889	P	regulation of biosynthetic process	16	297	1881	37767	0.41	1	// Bra015281 // Bra018873 // Bra012447 // Bra040510 // Bra034120 // Bra005305 // Bra004507 // Bra000195 // Bra027173 // Bra033923 // Bra029530 // Bra024792 // Bra004548 // Bra037341 // Bra030204 // Bra012812
GO:0006950	P	response to stress	18	297	2320	37767	0.56	1	// Bra020776 // Bra032979 // Bra041082 // Bra040510 // Bra017403 // Bra034120 // Bra018873 // Bra027173 // Bra017390 // Bra035103 // Bra017511 // Bra027641 // Bra028520 // Bra031482 // Bra029530 // Bra017807 // Bra018485 // Bra021642
GO:0010556	P	regulation of macromolecule biosynthetic process	14	297	1843	37767	0.59	1	// Bra015281 // Bra012447 // Bra040510 // Bra034120 // Bra005305 // Bra004507 // Bra000195 // Bra027173 // Bra033923 // Bra024792 // Bra029530 // Bra037341 // Bra004548 // Bra012812
GO:0006350	P	transcription	14	297	1923	37767	0.65	1	// Bra017321 // Bra012447 // Bra040510 // Bra015281 // Bra034120 // Bra005305 // Bra004507 // Bra000195 // Bra033923 // Bra024792 // Bra029530 // Bra037341 // Bra004548 // Bra012812
GO:0009314	P	response to radiation	5	297	613	37767	0.53	1	// Bra029530 // Bra011783 // Bra015093 // Bra040510 // Bra004507
GO:0009416	P	response to light stimulus	5	297	596	37767	0.5	1	// Bra029530 // Bra011783 // Bra015093 // Bra040510 // Bra004507
GO:0070887	P	cellular response to chemical stimulus	6	297	452	37767	0.15	1	// Bra020776 // Bra017390 // Bra018873 // Bra028520 // Bra029530 // Bra021642
GO:0007154	P	cell communication	7	297	1399	37767	0.92	1	// Bra020776 // Bra036473 // Bra002935 // Bra021642 // Bra029685 // Bra029572 // Bra029530
GO:0009719	P	response to endogenous stimulus	6	297	1068	37767	0.85	1	// Bra039174 // Bra011559 // Bra022501 // Bra021642 // Bra029530 // Bra019733
GO:0009653	P	anatomical structure morphogenesis	8	297	637	37767	0.13	1	// Bra027669 // Bra006807 // Bra001133 // Bra027173 // Bra021340 // Bra024796 // Bra008404 // Bra029530
GO:0006508	P	proteolysis	5	297	810	37767	0.76	1	// Bra001359 // Bra027173 // Bra010735 // Bra028233 // Bra033573
GO:0032502	P	developmental process	19	297	2304	37767	0.45	1	// Bra022792 // Bra027669 // Bra037338 // Bra006807 // Bra040510 // Bra017403 // Bra022501 // Bra001133 // Bra015093 // Bra027173 // Bra021340 // Bra024796 // Bra034120 // Bra008404 // Bra017390 // Bra029530 // Bra004548 // Bra032979 // Bra035095
GO:0032501	P	multicellular organismal process	19	297	2094	37767	0.29	1	// Bra022792 // Bra027669 // Bra037338 // Bra006807 // Bra040510 // Bra017403 // Bra022501 // Bra001133 // Bra015093 // Bra027173 // Bra021340 // Bra024796 // Bra034120 // Bra008404 // Bra017390 // Bra029530 // Bra004548 // Bra032979 // Bra035095
GO:0048608	P	reproductive structure development	8	297	978	37767	0.51	1	// Bra027669 // Bra040510 // Bra017403 // Bra022501 // Bra015093 // Bra024796 // Bra029530 // Bra004548
GO:0009628	P	response to abiotic stimulus	7	297	1471	37767	0.94	1	// Bra015093 // Bra040510 // Bra034120 // Bra004507 // Bra011783 // Bra021642 // Bra029530
GO:0048731	P	system development	9	297	839	37767	0.22	1	// Bra021340 // Bra037338 // Bra022792 // Bra040510 // Bra034120 // Bra001133 // Bra024796 // Bra029530 // Bra004548
GO:0050896	P	response to stimulus	27	297	4057	37767	0.84	1	// Bra041082 // Bra011559 // Bra027173 // Bra027641 // Bra020776 // Bra032979 // Bra017403 // Bra034120 // Bra011783 // Bra028520 // Bra029530 // Bra019733 // Bra021642 // Bra040510 // Bra022501 // Bra018873 // Bra031482 // Bra018485 // Bra017807 // Bra015093 // Bra017390 // Bra004507 // Bra035103 // Bra017511 // Bra039174 // Bra030991 // Bra026519
GO:0031326	P	regulation of cellular biosynthetic process	16	297	1881	37767	0.41	1	// Bra015281 // Bra018873 // Bra012447 // Bra040510 // Bra034120 // Bra005305 // Bra004507 // Bra000195 // Bra027173 // Bra033923 // Bra029530 // Bra024792 // Bra004548 // Bra037341 // Bra030204 // Bra012812
GO:0031323	P	regulation of cellular metabolic process	18	297	2036	37767	0.34	1	// Bra015281 // Bra020776 // Bra018873 // Bra012447 // Bra006807 // Bra040510 // Bra034120 // Bra005305 // Bra004507 // Bra000195 // Bra027173 // Bra033923 // Bra029530 // Bra024792 // Bra004548 // Bra037341 // Bra030204 // Bra012812
GO:0045449	P	regulation of transcription	13	297	1802	37767	0.66	1	// Bra015281 // Bra012447 // Bra040510 // Bra034120 // Bra005305 // Bra004507 // Bra000195 // Bra033923 // Bra024792 // Bra029530 // Bra037341 // Bra004548 // Bra012812
GO:0007275	P	multicellular organismal development	18	297	2020	37767	0.33	1	// Bra022792 // Bra027669 // Bra037338 // Bra006807 // Bra040510 // Bra017403 // Bra022501 // Bra015093 // Bra001133 // Bra021340 // Bra024796 // Bra034120 // Bra008404 // Bra017390 // Bra029530 // Bra004548 // Bra032979 // Bra035095
GO:0010467	P	gene expression	25	297	3962	37767	0.9	1	// Bra015281 // Bra025462 // Bra000195 // Bra032254 // Bra025027 // Bra012447 // Bra013643 // Bra027835 // Bra034120 // Bra005305 // Bra026333 // Bra033923 // Bra029530 // Bra012812 // Bra035439 // Bra039939 // Bra017321 // Bra040510 // Bra000009 // Bra004548 // Bra015940 // Bra017390 // Bra004507 // Bra037341 // Bra024792
GO:0051704	P	multi-organism process	6	297	776	37767	0.57	1	// Bra027669 // Bra017390 // Bra006807 // Bra017403 // Bra018873 // Bra008404
GO:0010468	P	regulation of gene expression	17	297	2001	37767	0.41	1	// Bra039939 // Bra012447 // Bra040510 // Bra015281 // Bra034120 // Bra005305 // Bra004507 // Bra000195 // Bra026333 // Bra033923 // Bra032254 // Bra017390 // Bra024792 // Bra004548 // Bra037341 // Bra029530 // Bra012812
GO:0019219	P	regulation of nucleobase, nucleoside, nucleotide and nucleic acid metabolic process	14	297	1847	37767	0.59	1	// Bra015281 // Bra012447 // Bra040510 // Bra034120 // Bra005305 // Bra004507 // Bra000195 // Bra027173 // Bra033923 // Bra024792 // Bra029530 // Bra037341 // Bra004548 // Bra012812
GO:0022414	P	reproductive process	12	297	1161	37767	0.21	1	// Bra027669 // Bra006807 // Bra040510 // Bra017403 // Bra022501 // Bra027173 // Bra015093 // Bra024796 // Bra008404 // Bra029530 // Bra004548 // Bra035095
GO:0009059	P	macromolecule biosynthetic process	26	297	3685	37767	0.75	1	// Bra015281 // Bra000195 // Bra027173 // Bra024792 // Bra012447 // Bra039235 // Bra032979 // Bra034120 // Bra005305 // Bra003336 // Bra033923 // Bra029530 // Bra012812 // Bra035439 // Bra017321 // Bra040510 // Bra008753 // Bra000009 // Bra015940 // Bra026009 // Bra015104 // Bra021650 // Bra004507 // Bra005091 // Bra037341 // Bra004548
GO:0051171	P	regulation of nitrogen compound metabolic process	14	297	1888	37767	0.63	1	// Bra015281 // Bra012447 // Bra040510 // Bra034120 // Bra005305 // Bra004507 // Bra000195 // Bra027173 // Bra033923 // Bra024792 // Bra029530 // Bra037341 // Bra004548 // Bra012812
GO:0042221	P	response to chemical stimulus	16	297	2085	37767	0.58	1	// Bra020776 // Bra034120 // Bra017390 // Bra039174 // Bra011559 // Bra018873 // Bra027173 // Bra027641 // Bra022501 // Bra011783 // Bra030991 // Bra028520 // Bra021642 // Bra029530 // Bra019733 // Bra026519
GO:0009057	P	macromolecule catabolic process	10	297	982	37767	0.25	1	// Bra008214 // Bra033573 // Bra040510 // Bra011881 // Bra027173 // Bra010735 // Bra004562 // Bra028474 // Bra019733 // Bra018485
GO:0048856	P	anatomical structure development	16	297	1726	37767	0.29	1	// Bra022792 // Bra027669 // Bra037338 // Bra006807 // Bra040510 // Bra017403 // Bra022501 // Bra001133 // Bra015093 // Bra027173 // Bra021340 // Bra024796 // Bra034120 // Bra008404 // Bra029530 // Bra004548
GO:0006396	P	RNA processing	6	297	453	37767	0.15	1	// Bra017390 // Bra025462 // Bra027835 // Bra025027 // Bra017321 // Bra013643
GO:0005488	F	binding	184	297	11258	37767	4.5e-30	1.7e-27	// Bra019094 // Bra009466 // Bra041082 // Bra027158 // Bra009015 // Bra000238 // Bra026931 // Bra008890 // Bra032254 // Bra015682 // Bra039746 // Bra025462 // Bra016082 // Bra013643 // Bra038738 // Bra016646 // Bra038937 // Bra003336 // Bra031006 // Bra006122 // Bra000879 // Bra008034 // Bra035095 // Bra030617 // Bra012447 // Bra036288 // Bra012565 // Bra033796 // Bra014977 // Bra001718 // Bra026…
GO:0005515	F	protein binding	76	297	2944	37767	2.6e-20	5e-18	// Bra028846 // Bra025462 // Bra002834 // Bra004282 // Bra009015 // Bra009405 // Bra000238 // Bra027173 // Bra002668 // Bra026931 // Bra026954 // Bra008890 // Bra008404 // Bra015682 // Bra005123 // Bra027708 // Bra017592 // Bra027625 // Bra026760 // Bra010914 // Bra002473 // Bra007319 // Bra024854 // Bra006812 // Bra002593 // Bra028409 // Bra038937 // Bra015624 // Bra029345 // Bra003276 // Bra028…
GO:0000166	F	nucleotide binding	65	297	2267	37767	1.7e-19	2.1e-17	// Bra019094 // Bra009466 // Bra006807 // Bra017807 // Bra027158 // Bra011739 // Bra009405 // Bra011783 // Bra000277 // Bra007319 // Bra008726 // Bra008404 // Bra025027 // Bra019576 // Bra005067 // Bra029345 // Bra039746 // Bra002352 // Bra013104 // Bra030488 // Bra016037 // Bra022820 // Bra036473 // Bra003469 // Bra003336 // Bra020996 // Bra006122 // Bra003276 // Bra035635 // Bra036723 // Bra018…
GO:0046872	F	metal ion binding	59	297	1997	37767	2.8e-18	2.7e-16	// Bra022698 // Bra009466 // Bra028846 // Bra009015 // Bra027170 // Bra039412 // Bra008890 // Bra027641 // Bra027887 // Bra015682 // Bra000699 // Bra037238 // Bra027625 // Bra007912 // Bra038204 // Bra031736 // Bra013643 // Bra027970 // Bra038738 // Bra000836 // Bra003336 // Bra039746 // Bra003276 // Bra034798 // Bra029572 // Bra029791 // Bra040169 // Bra023790 // Bra009906 // Bra038697 // Bra009…
GO:0030554	F	adenyl nucleotide binding	50	297	1465	37767	5.9e-18	3.2e-16	// Bra027158 // Bra006807 // Bra017807 // Bra002834 // Bra011739 // Bra000277 // Bra008726 // Bra008404 // Bra005067 // Bra006122 // Bra030488 // Bra007319 // Bra016037 // Bra022820 // Bra036473 // Bra011783 // Bra020996 // Bra029345 // Bra003276 // Bra035635 // Bra036723 // Bra018605 // Bra008034 // Bra023790 // Bra024807 // Bra037804 // Bra006812 // Bra019576 // Bra037220 // Bra008617 // Bra000…
GO:0017076	F	purine nucleotide binding	54	297	1713	37767	6.6e-18	3.2e-16	// Bra027158 // Bra006807 // Bra017807 // Bra002834 // Bra011739 // Bra009405 // Bra011783 // Bra000277 // Bra008726 // Bra008404 // Bra005067 // Bra029345 // Bra030488 // Bra007319 // Bra016037 // Bra022820 // Bra036473 // Bra003469 // Bra020996 // Bra006122 // Bra003276 // Bra035635 // Bra036723 // Bra018605 // Bra008034 // Bra023790 // Bra024807 // Bra037804 // Bra006812 // Bra019576 // Bra037…
GO:0001883	F	purine nucleoside binding	50	297	1465	37767	5.9e-18	3.2e-16	// Bra027158 // Bra006807 // Bra017807 // Bra002834 // Bra011739 // Bra000277 // Bra008726 // Bra008404 // Bra005067 // Bra006122 // Bra030488 // Bra007319 // Bra016037 // Bra022820 // Bra036473 // Bra011783 // Bra020996 // Bra029345 // Bra003276 // Bra035635 // Bra036723 // Bra018605 // Bra008034 // Bra023790 // Bra024807 // Bra037804 // Bra006812 // Bra019576 // Bra037220 // Bra008617 // Bra000…
GO:0001882	F	nucleoside binding	50	297	1465	37767	5.9e-18	3.2e-16	// Bra027158 // Bra006807 // Bra017807 // Bra002834 // Bra011739 // Bra000277 // Bra008726 // Bra008404 // Bra005067 // Bra006122 // Bra030488 // Bra007319 // Bra016037 // Bra022820 // Bra036473 // Bra011783 // Bra020996 // Bra029345 // Bra003276 // Bra035635 // Bra036723 // Bra018605 // Bra008034 // Bra023790 // Bra024807 // Bra037804 // Bra006812 // Bra019576 // Bra037220 // Bra008617 // Bra000…
GO:0043169	F	cation binding	59	297	2087	37767	2e-17	7.9e-16	// Bra022698 // Bra009466 // Bra028846 // Bra009015 // Bra027170 // Bra039412 // Bra008890 // Bra027641 // Bra027887 // Bra015682 // Bra000699 // Bra037238 // Bra027625 // Bra007912 // Bra038204 // Bra031736 // Bra013643 // Bra027970 // Bra038738 // Bra000836 // Bra003336 // Bra039746 // Bra003276 // Bra034798 // Bra029572 // Bra029791 // Bra040169 // Bra023790 // Bra009906 // Bra038697 // Bra009…
GO:0043167	F	ion binding	59	297	2087	37767	2e-17	7.9e-16	// Bra022698 // Bra009466 // Bra028846 // Bra009015 // Bra027170 // Bra039412 // Bra008890 // Bra027641 // Bra027887 // Bra015682 // Bra000699 // Bra037238 // Bra027625 // Bra007912 // Bra038204 // Bra031736 // Bra013643 // Bra027970 // Bra038738 // Bra000836 // Bra003336 // Bra039746 // Bra003276 // Bra034798 // Bra029572 // Bra029791 // Bra040169 // Bra023790 // Bra009906 // Bra038697 // Bra009…
GO:0032555	F	purine ribonucleotide binding	50	297	1631	37767	3.9e-16	1.1e-14	// Bra027158 // Bra006807 // Bra002834 // Bra011739 // Bra009405 // Bra000277 // Bra008726 // Bra008404 // Bra006122 // Bra030488 // Bra007319 // Bra016037 // Bra022820 // Bra036473 // Bra003469 // Bra020996 // Bra029345 // Bra003276 // Bra035635 // Bra036723 // Bra018605 // Bra008034 // Bra023790 // Bra024807 // Bra006812 // Bra019576 // Bra037220 // Bra008617 // Bra000209 // Bra022501 // Bra027…
GO:0032553	F	ribonucleotide binding	50	297	1631	37767	3.9e-16	1.1e-14	// Bra027158 // Bra006807 // Bra002834 // Bra011739 // Bra009405 // Bra000277 // Bra008726 // Bra008404 // Bra006122 // Bra030488 // Bra007319 // Bra016037 // Bra022820 // Bra036473 // Bra003469 // Bra020996 // Bra029345 // Bra003276 // Bra035635 // Bra036723 // Bra018605 // Bra008034 // Bra023790 // Bra024807 // Bra006812 // Bra019576 // Bra037220 // Bra008617 // Bra000209 // Bra022501 // Bra027…
GO:0032559	F	adenyl ribonucleotide binding	46	297	1384	37767	3.9e-16	1.1e-14	// Bra027158 // Bra006807 // Bra002834 // Bra011739 // Bra000277 // Bra008726 // Bra008404 // Bra006122 // Bra030488 // Bra007319 // Bra016037 // Bra022820 // Bra036473 // Bra020996 // Bra029345 // Bra003276 // Bra035635 // Bra036723 // Bra018605 // Bra008034 // Bra023790 // Bra024807 // Bra006812 // Bra019576 // Bra037220 // Bra008617 // Bra000209 // Bra027641 // Bra014977 // Bra001718 // Bra031…
GO:0005524	F	ATP binding	44	297	1377	37767	7e-15	1.9e-13	// Bra027158 // Bra006807 // Bra002834 // Bra011739 // Bra000277 // Bra008726 // Bra008404 // Bra006122 // Bra030488 // Bra007319 // Bra016037 // Bra022820 // Bra036473 // Bra020996 // Bra029345 // Bra003276 // Bra035635 // Bra036723 // Bra018605 // Bra008034 // Bra023790 // Bra024807 // Bra006812 // Bra019576 // Bra037220 // Bra008617 // Bra000209 // Bra027641 // Bra014977 // Bra001718 // Bra017…
GO:0003824	F	catalytic activity	135	297	9638	37767	1.2e-13	3e-12	// Bra027158 // Bra041082 // Bra013362 // Bra027641 // Bra001359 // Bra039746 // Bra006807 // Bra013643 // Bra005029 // Bra038738 // Bra026335 // Bra003336 // Bra006122 // Bra026549 // Bra002793 // Bra015023 // Bra029791 // Bra008034 // Bra016330 // Bra019084 // Bra035476 // Bra022542 // Bra033796 // Bra014977 // Bra001718 // Bra013931 // Bra001155 // Bra024796 // Bra014076 // Bra001909 // Bra029…
GO:0050662	F	coenzyme binding	13	297	191	37767	9.3e-09	2.2e-07	// Bra026009 // Bra037804 // Bra029549 // Bra003336 // Bra002352 // Bra003211 // Bra011783 // Bra028474 // Bra029791 // Bra005067 // Bra009537 // Bra039746 // Bra026600
GO:0019829	F	cation-transporting ATPase activity	7	297	38	37767	5.8e-08	1.3e-06	// Bra007319 // Bra027752 // Bra003276 // Bra030991 // Bra027641 // Bra029645 // Bra023790
GO:0048037	F	cofactor binding	13	297	246	37767	1.5e-07	3.3e-06	// Bra026009 // Bra037804 // Bra029549 // Bra003336 // Bra002352 // Bra003211 // Bra011783 // Bra028474 // Bra029791 // Bra005067 // Bra009537 // Bra039746 // Bra026600
GO:0016773	F	phosphotransferase activity, alcohol group as acceptor	28	297	1154	37767	2.3e-07	4.7e-06	// Bra027158 // Bra006807 // Bra011739 // Bra000277 // Bra008726 // Bra008404 // Bra022820 // Bra036473 // Bra026335 // Bra020996 // Bra006122 // Bra035635 // Bra036723 // Bra008034 // Bra019733 // Bra024807 // Bra003567 // Bra006812 // Bra019576 // Bra008617 // Bra000209 // Bra014977 // Bra001718 // Bra039049 // Bra035164 // Bra037220 // Bra039280 // Bra002070
GO:0016740	F	transferase activity	54	297	3321	37767	3.2e-07	6.1e-06	// Bra027158 // Bra006807 // Bra003567 // Bra011739 // Bra006812 // Bra000277 // Bra008726 // Bra008404 // Bra002070 // Bra008753 // Bra006893 // Bra002473 // Bra037338 // Bra022820 // Bra036473 // Bra005029 // Bra026335 // Bra020996 // Bra006122 // Bra026549 // Bra002793 // Bra035635 // Bra036723 // Bra008034 // Bra001909 // Bra024807 // Bra034798 // Bra039939 // Bra001531 // Bra035476 // Bra019…
GO:0015082	F	di-, tri-valent inorganic cation transmembrane transporter activity	7	297	65	37767	1.6e-06	2.9e-05	// Bra007319 // Bra008923 // Bra003276 // Bra018341 // Bra027641 // Bra008431 // Bra023790
GO:0042625	F	ATPase activity, coupled to transmembrane movement of ions	7	297	68	37767	2.1e-06	3.6e-05	// Bra007319 // Bra027752 // Bra003276 // Bra030991 // Bra027641 // Bra029645 // Bra023790
GO:0046914	F	transition metal ion binding	32	297	1618	37767	2.4e-06	4e-05	// Bra028846 // Bra009015 // Bra027170 // Bra039412 // Bra008890 // Bra027641 // Bra015682 // Bra000699 // Bra027625 // Bra007912 // Bra031736 // Bra013643 // Bra016743 // Bra034798 // Bra029572 // Bra037238 // Bra009452 // Bra040362 // Bra036288 // Bra026840 // Bra012565 // Bra014939 // Bra032979 // Bra004935 // Bra017535 // Bra023148 // Bra017511 // Bra031030 // Bra032055 // Bra006589 // Bra036…
GO:0022890	F	inorganic cation transmembrane transporter activity	11	297	228	37767	3.2e-06	5.2e-05	// Bra007319 // Bra008923 // Bra027752 // Bra003276 // Bra008431 // Bra018341 // Bra033584 // Bra027641 // Bra027225 // Bra011051 // Bra023790
GO:0003682	F	chromatin binding	6	297	49	37767	4.5e-06	7e-05	// Bra039939 // Bra016037 // Bra027170 // Bra018204 // Bra027225 // Bra027882
GO:0004672	F	protein kinase activity	22	297	953	37767	1e-05	0.00015	// Bra011739 // Bra000277 // Bra008726 // Bra008404 // Bra022820 // Bra036473 // Bra020996 // Bra006122 // Bra035635 // Bra036723 // Bra008034 // Bra024807 // Bra006812 // Bra019576 // Bra008617 // Bra000209 // Bra014977 // Bra001718 // Bra039049 // Bra035164 // Bra037220 // Bra002070
GO:0016787	F	hydrolase activity	51	297	3468	37767	1.2e-05	0.00016	// Bra008214 // Bra041082 // Bra002834 // Bra032214 // Bra024527 // Bra013362 // Bra024796 // Bra008726 // Bra027641 // Bra027835 // Bra001359 // Bra002473 // Bra020776 // Bra034160 // Bra016037 // Bra040598 // Bra011881 // Bra039174 // Bra038738 // Bra029345 // Bra003276 // Bra003469 // Bra021642 // Bra018605 // Bra023790 // Bra019084 // Bra022542 // Bra027752 // Bra015093 // Bra033796 // Bra004…
GO:0004674	F	protein serine/threonine kinase activity	18	297	681	37767	1.2e-05	0.00016	// Bra035164 // Bra006812 // Bra039049 // Bra008617 // Bra036473 // Bra011739 // Bra008726 // Bra036723 // Bra020996 // Bra006122 // Bra000277 // Bra014977 // Bra001718 // Bra008404 // Bra037220 // Bra002070 // Bra022820 // Bra035635
GO:0008270	F	zinc ion binding	26	297	1299	37767	1.8e-05	0.00024	// Bra028846 // Bra009015 // Bra027170 // Bra039412 // Bra008890 // Bra015682 // Bra027625 // Bra007912 // Bra031736 // Bra036288 // Bra037238 // Bra009452 // Bra040362 // Bra029572 // Bra026840 // Bra012565 // Bra014939 // Bra004935 // Bra017535 // Bra023148 // Bra017511 // Bra031030 // Bra034798 // Bra006589 // Bra036816 // Bra016082
GO:0000287	F	magnesium ion binding	6	297	66	37767	2.2e-05	0.00028	// Bra003336 // Bra027887 // Bra030991 // Bra029791 // Bra009537 // Bra039746
GO:0017111	F	nucleoside-triphosphatase activity	19	297	792	37767	2.5e-05	0.00031	// Bra003276 // Bra018605 // Bra017807 // Bra002834 // Bra014365 // Bra027835 // Bra000808 // Bra027641 // Bra029345 // Bra033796 // Bra007319 // Bra003469 // Bra030991 // Bra020233 // Bra027752 // Bra036682 // Bra029645 // Bra023790 // Bra016037
GO:0016616	F	oxidoreductase activity, acting on the CH-OH group of donors, NAD or NADP as acceptor	8	297	145	37767	2.9e-05	0.00035	// Bra026009 // Bra003336 // Bra002352 // Bra028474 // Bra029791 // Bra030204 // Bra009537 // Bra039746
GO:0016462	F	pyrophosphatase activity	19	297	832	37767	4.7e-05	0.00055	// Bra003276 // Bra018605 // Bra017807 // Bra002834 // Bra014365 // Bra027835 // Bra000808 // Bra027641 // Bra029345 // Bra033796 // Bra007319 // Bra003469 // Bra030991 // Bra020233 // Bra027752 // Bra036682 // Bra029645 // Bra023790 // Bra016037
GO:0016818	F	hydrolase activity, acting on acid anhydrides, in phosphorus-containing anhydrides	19	297	837	37767	5.1e-05	0.00058	// Bra003276 // Bra018605 // Bra017807 // Bra002834 // Bra014365 // Bra027835 // Bra000808 // Bra027641 // Bra029345 // Bra033796 // Bra007319 // Bra003469 // Bra030991 // Bra020233 // Bra027752 // Bra036682 // Bra029645 // Bra023790 // Bra016037
GO:0016817	F	hydrolase activity, acting on acid anhydrides	19	297	839	37767	5.3e-05	0.00058	// Bra003276 // Bra018605 // Bra017807 // Bra002834 // Bra014365 // Bra027835 // Bra000808 // Bra027641 // Bra029345 // Bra033796 // Bra007319 // Bra003469 // Bra030991 // Bra020233 // Bra027752 // Bra036682 // Bra029645 // Bra023790 // Bra016037
GO:0043492	F	ATPase activity, coupled to movement of substances	8	297	181	37767	0.00013	0.0013	// Bra007319 // Bra027752 // Bra027641 // Bra003276 // Bra030991 // Bra036682 // Bra029645 // Bra023790
GO:0016791	F	phosphatase activity	12	297	407	37767	0.00013	0.0013	// Bra001155 // Bra014076 // Bra037338 // Bra040598 // Bra022542 // Bra032214 // Bra038738 // Bra006277 // Bra036796 // Bra020776 // Bra029624 // Bra008726
GO:0016491	F	oxidoreductase activity	26	297	1463	37767	0.00012	0.0013	// Bra025638 // Bra028474 // Bra027641 // Bra028241 // Bra005067 // Bra039746 // Bra032979 // Bra013643 // Bra016743 // Bra003336 // Bra002352 // Bra003211 // Bra011783 // Bra016330 // Bra036288 // Bra029791 // Bra021736 // Bra009537 // Bra023547 // Bra037804 // Bra030204 // Bra015886 // Bra026009 // Bra022837 // Bra029549 // Bra027225
GO:0042626	F	ATPase activity, coupled to transmembrane movement of substances	8	297	181	37767	0.00013	0.0013	// Bra007319 // Bra027752 // Bra027641 // Bra003276 // Bra030991 // Bra036682 // Bra029645 // Bra023790
GO:0016820	F	hydrolase activity, acting on acid anhydrides, catalyzing transmembrane movement of substances	8	297	183	37767	0.00014	0.0013	// Bra007319 // Bra027752 // Bra027641 // Bra003276 // Bra030991 // Bra036682 // Bra029645 // Bra023790
GO:0042578	F	phosphoric ester hydrolase activity	13	297	481	37767	0.00016	0.0015	// Bra001155 // Bra014076 // Bra037338 // Bra040598 // Bra022542 // Bra032214 // Bra038738 // Bra006277 // Bra036796 // Bra020776 // Bra013362 // Bra029624 // Bra008726
GO:0016614	F	oxidoreductase activity, acting on CH-OH group of donors	8	297	188	37767	0.00016	0.0015	// Bra026009 // Bra003336 // Bra002352 // Bra028474 // Bra029791 // Bra030204 // Bra009537 // Bra039746
GO:0015405	F	P-P-bond-hydrolysis-driven transmembrane transporter activity	9	297	243	37767	0.00018	0.0016	// Bra007319 // Bra027752 // Bra009405 // Bra027641 // Bra003276 // Bra030991 // Bra036682 // Bra029645 // Bra023790
GO:0042623	F	ATPase activity, coupled	11	297	359	37767	0.00018	0.0016	// Bra007319 // Bra016037 // Bra027835 // Bra014365 // Bra027641 // Bra003276 // Bra030991 // Bra027752 // Bra036682 // Bra029645 // Bra023790
GO:0015399	F	primary active transmembrane transporter activity	9	297	244	37767	0.00018	0.0016	// Bra007319 // Bra027752 // Bra009405 // Bra027641 // Bra003276 // Bra030991 // Bra036682 // Bra029645 // Bra023790
GO:0008324	F	cation transmembrane transporter activity	13	297	503	37767	0.00024	0.002	// Bra007319 // Bra008923 // Bra027752 // Bra003276 // Bra008431 // Bra018341 // Bra033584 // Bra030991 // Bra027225 // Bra011051 // Bra027641 // Bra029645 // Bra023790
GO:0005509	F	calcium ion binding	8	297	215	37767	0.00039	0.0032	// Bra022698 // Bra021340 // Bra029549 // Bra027970 // Bra000836 // Bra020155 // Bra040169 // Bra038801
GO:0046873	F	metal ion transmembrane transporter activity	7	297	168	37767	0.00047	0.0038	// Bra007319 // Bra008923 // Bra003276 // Bra018341 // Bra027641 // Bra008431 // Bra023790
GO:0016772	F	transferase activity, transferring phosphorus-containing groups	29	297	1887	37767	0.00055	0.0043	// Bra027158 // Bra006807 // Bra011739 // Bra000277 // Bra008726 // Bra008404 // Bra022820 // Bra036473 // Bra026335 // Bra020996 // Bra006122 // Bra035635 // Bra036723 // Bra008034 // Bra019733 // Bra024807 // Bra003567 // Bra006812 // Bra019576 // Bra008617 // Bra000209 // Bra014977 // Bra001718 // Bra039049 // Bra035164 // Bra037220 // Bra039280 // Bra026519 // Bra002070
GO:0016887	F	ATPase activity	12	297	482	37767	0.00057	0.0044	// Bra007319 // Bra016037 // Bra027835 // Bra014365 // Bra027641 // Bra003276 // Bra030991 // Bra020233 // Bra027752 // Bra036682 // Bra029645 // Bra023790
GO:0016301	F	kinase activity	26	297	1641	37767	0.00069	0.0052	// Bra027158 // Bra006807 // Bra011739 // Bra000277 // Bra008726 // Bra008404 // Bra022820 // Bra036473 // Bra020996 // Bra006122 // Bra035635 // Bra036723 // Bra008034 // Bra019733 // Bra024807 // Bra003567 // Bra006812 // Bra019576 // Bra008617 // Bra000209 // Bra014977 // Bra001718 // Bra039049 // Bra035164 // Bra037220 // Bra002070
GO:0008047	F	enzyme activator activity	5	297	91	37767	0.00096	0.0071	// Bra029572 // Bra002935 // Bra006783 // Bra029685 // Bra036473
GO:0060589	F	nucleoside-triphosphatase regulator activity	5	297	99	37767	0.0014	0.01	// Bra029572 // Bra002935 // Bra006783 // Bra029685 // Bra036473
GO:0004553	F	hydrolase activity, hydrolyzing O-glycosyl compounds	11	297	476	37767	0.0017	0.012	// Bra014620 // Bra019084 // Bra034160 // Bra008214 // Bra010330 // Bra015093 // Bra024527 // Bra026232 // Bra004121 // Bra037005 // Bra011881
GO:0008168	F	methyltransferase activity	8	297	273	37767	0.0017	0.012	// Bra029041 // Bra039939 // Bra035476 // Bra026549 // Bra021240 // Bra006589 // Bra001909 // Bra006827
GO:0016741	F	transferase activity, transferring one-carbon groups	8	297	275	37767	0.0018	0.013	// Bra029041 // Bra039939 // Bra035476 // Bra026549 // Bra021240 // Bra006589 // Bra001909 // Bra006827
GO:0015075	F	ion transmembrane transporter activity	13	297	655	37767	0.0025	0.017	// Bra007319 // Bra008923 // Bra027752 // Bra003276 // Bra008431 // Bra018341 // Bra033584 // Bra030991 // Bra027225 // Bra011051 // Bra027641 // Bra029645 // Bra023790
GO:0022891	F	substrate-specific transmembrane transporter activity	16	297	908	37767	0.0027	0.018	// Bra007319 // Bra023790 // Bra008431 // Bra008923 // Bra027752 // Bra009405 // Bra003276 // Bra024802 // Bra018341 // Bra033584 // Bra030991 // Bra027225 // Bra011051 // Bra027641 // Bra029645 // Bra028027
GO:0016798	F	hydrolase activity, acting on glycosyl bonds	11	297	526	37767	0.0036	0.023	// Bra014620 // Bra019084 // Bra034160 // Bra008214 // Bra010330 // Bra015093 // Bra024527 // Bra026232 // Bra004121 // Bra037005 // Bra011881
GO:0022857	F	transmembrane transporter activity	18	297	1128	37767	0.0042	0.027	// Bra007319 // Bra023790 // Bra008431 // Bra008923 // Bra027752 // Bra001485 // Bra027641 // Bra003276 // Bra024802 // Bra018341 // Bra033584 // Bra030991 // Bra027225 // Bra011051 // Bra036682 // Bra029645 // Bra028027 // Bra009405
GO:0022892	F	substrate-specific transporter activity	17	297	1059	37767	0.005	0.032	// Bra007319 // Bra023790 // Bra008431 // Bra008923 // Bra027752 // Bra009405 // Bra015600 // Bra003276 // Bra024802 // Bra018341 // Bra033584 // Bra030991 // Bra027225 // Bra011051 // Bra027641 // Bra029645 // Bra028027
GO:0004721	F	phosphoprotein phosphatase activity	7	297	262	37767	0.0054	0.034	// Bra001155 // Bra014076 // Bra040598 // Bra036796 // Bra032214 // Bra038738 // Bra020776
GO:0016758	F	transferase activity, transferring hexosyl groups	8	297	340	37767	0.0063	0.039	// Bra015093 // Bra015104 // Bra021650 // Bra001229 // Bra005091 // Bra017847 // Bra006893 // Bra008753
GO:0005215	F	transporter activity	21	297	1477	37767	0.0074	0.045	// Bra027641 // Bra007319 // Bra023790 // Bra008431 // Bra029645 // Bra008923 // Bra027752 // Bra001485 // Bra015600 // Bra002022 // Bra003276 // Bra024802 // Bra018341 // Bra033584 // Bra030991 // Bra027225 // Bra011051 // Bra036682 // Bra021043 // Bra028027 // Bra009405
GO:0030234	F	enzyme regulator activity	8	297	367	37767	0.0097	0.057	// Bra012894 // Bra001736 // Bra036473 // Bra002935 // Bra006783 // Bra029685 // Bra029572 // Bra003201
GO:0016757	F	transferase activity, transferring glycosyl groups	10	297	544	37767	0.012	0.072	// Bra015093 // Bra021650 // Bra015104 // Bra005029 // Bra001229 // Bra005091 // Bra017847 // Bra027887 // Bra008753 // Bra006893
GO:0016705	F	oxidoreductase activity, acting on paired donors, with incorporation or reduction of molecular oxygen	5	297	198	37767	0.022	0.13	// Bra021736 // Bra011783 // Bra013643 // Bra022837 // Bra016743
GO:0004722	F	protein serine/threonine phosphatase activity	5	297	207	37767	0.026	0.15	// Bra032214 // Bra038738 // Bra014076 // Bra040598 // Bra036796
GO:0016788	F	hydrolase activity, acting on ester bonds	16	297	1200	37767	0.03	0.17	// Bra001155 // Bra014076 // Bra037338 // Bra041082 // Bra040598 // Bra022542 // Bra032214 // Bra038738 // Bra006277 // Bra036796 // Bra020776 // Bra013362 // Bra029624 // Bra008726 // Bra021642 // Bra030277
GO:0008194	F	UDP-glycosyltransferase activity	5	297	219	37767	0.032	0.17	// Bra021650 // Bra005091 // Bra006893 // Bra008753 // Bra015104
GO:0022804	F	active transmembrane transporter activity	9	297	664	37767	0.083	0.45	// Bra007319 // Bra027752 // Bra009405 // Bra027641 // Bra003276 // Bra030991 // Bra036682 // Bra029645 // Bra023790
GO:0008289	F	lipid binding	5	297	323	37767	0.12	0.62	// Bra022501 // Bra030600 // Bra004282 // Bra038937 // Bra031006
GO:0005198	F	structural molecule activity	6	297	659	37767	0.42	1	// Bra035439 // Bra031641 // Bra033796 // Bra000009 // Bra015940 // Bra021150
GO:0003676	F	nucleic acid binding	36	297	4842	37767	0.67	1	// Bra019094 // Bra009466 // Bra041082 // Bra015281 // Bra000195 // Bra027170 // Bra039412 // Bra024792 // Bra025027 // Bra017321 // Bra013104 // Bra004045 // Bra016037 // Bra036473 // Bra034120 // Bra005305 // Bra033923 // Bra015480 // Bra038697 // Bra012812 // Bra035439 // Bra039939 // Bra012447 // Bra012565 // Bra001431 // Bra026941 // Bra004548 // Bra014365 // Bra004507 // Bra027835 // Bra018…
GO:0003677	F	DNA binding	19	297	2892	37767	0.82	1	// Bra039939 // Bra041082 // Bra027225 // Bra015281 // Bra034120 // Bra005305 // Bra004507 // Bra000195 // Bra033923 // Bra027170 // Bra018204 // Bra024792 // Bra015480 // Bra004045 // Bra004548 // Bra016037 // Bra027882 // Bra012812 // Bra030277
GO:0003723	F	RNA binding	6	297	1379	37767	0.96	1	// Bra035439 // Bra013104 // Bra009466 // Bra012447 // Bra025027 // Bra038697
GO:0030528	F	transcription regulator activity	10	297	2417	37767	0.99	1	// Bra015281 // Bra034120 // Bra005305 // Bra004507 // Bra000195 // Bra033923 // Bra027170 // Bra015480 // Bra004045 // Bra004548
GO:0003700	F	transcription factor activity	9	297	2173	37767	0.99	1	// Bra015281 // Bra034120 // Bra005305 // Bra000195 // Bra033923 // Bra027170 // Bra015480 // Bra004045 // Bra004548
GO:0016021	C	integral to membrane	43	297	395	37767	5.4e-34	1.1e-31	// Bra027641 // Bra031006 // Bra003276 // Bra039235 // Bra013643 // Bra039174 // Bra011986 // Bra001485 // Bra023445 // Bra013720 // Bra034102 // Bra011783 // Bra033584 // Bra011051 // Bra019767 // Bra023790 // Bra029645 // Bra002022 // Bra040066 // Bra024411 // Bra022837 // Bra034798 // Bra024802 // Bra014977 // Bra017847 // Bra021736 // Bra008034 // Bra026129 // Bra028027 // Bra004675 // Bra015…
GO:0044425	C	membrane part	59	297	1360	37767	3.6e-26	3.8e-24	// Bra004282 // Bra038937 // Bra009405 // Bra027641 // Bra002022 // Bra000699 // Bra005067 // Bra003276 // Bra039235 // Bra023445 // Bra013643 // Bra039174 // Bra011986 // Bra001485 // Bra015600 // Bra031006 // Bra013720 // Bra034102 // Bra019652 // Bra011783 // Bra033584 // Bra011051 // Bra019767 // Bra023790 // Bra029645 // Bra037584 // Bra032466 // Bra040066 // Bra024411 // Bra024802 // Bra027…
GO:0031224	C	intrinsic to membrane	43	297	806	37767	2.3e-22	1.6e-20	// Bra027641 // Bra031006 // Bra003276 // Bra039235 // Bra013643 // Bra039174 // Bra011986 // Bra001485 // Bra023445 // Bra013720 // Bra034102 // Bra011783 // Bra033584 // Bra011051 // Bra019767 // Bra023790 // Bra029645 // Bra002022 // Bra040066 // Bra024411 // Bra022837 // Bra034798 // Bra024802 // Bra014977 // Bra017847 // Bra021736 // Bra008034 // Bra026129 // Bra028027 // Bra004675 // Bra015…
GO:0016020	C	membrane	76	297	4068	37767	7.9e-13	4.1e-11	// Bra025638 // Bra023240 // Bra004282 // Bra038937 // Bra009405 // Bra004121 // Bra031641 // Bra039412 // Bra027641 // Bra002022 // Bra000699 // Bra028241 // Bra005067 // Bra026600 // Bra003276 // Bra039235 // Bra023445 // Bra013643 // Bra039174 // Bra011986 // Bra001485 // Bra015600 // Bra003336 // Bra031006 // Bra020776 // Bra034102 // Bra019652 // Bra011783 // Bra033584 // Bra000879 // Bra019…
GO:0005789	C	endoplasmic reticulum membrane	8	297	64	37767	9.7e-08	4e-06	// Bra032466 // Bra015093 // Bra031641 // Bra039174 // Bra009405 // Bra030317 // Bra004562 // Bra005067
GO:0042175	C	nuclear envelope-endoplasmic reticulum network	8	297	67	37767	1.3e-07	4.7e-06	// Bra032466 // Bra015093 // Bra031641 // Bra039174 // Bra009405 // Bra030317 // Bra004562 // Bra005067
GO:0044432	C	endoplasmic reticulum part	8	297	75	37767	3e-07	8.9e-06	// Bra032466 // Bra015093 // Bra031641 // Bra039174 // Bra009405 // Bra030317 // Bra004562 // Bra005067
GO:0043234	C	protein complex	31	297	1443	37767	6.6e-07	1.7e-05	// Bra027158 // Bra033573 // Bra004282 // Bra015600 // Bra027173 // Bra002668 // Bra019576 // Bra016113 // Bra010914 // Bra017403 // Bra005305 // Bra038937 // Bra029345 // Bra019652 // Bra010735 // Bra033584 // Bra018605 // Bra006183 // Bra029530 // Bra019733 // Bra037584 // Bra012447 // Bra027752 // Bra033796 // Bra006168 // Bra030600 // Bra015886 // Bra022792 // Bra037341 // Bra021150 // Bra003…
GO:0032991	C	macromolecular complex	36	297	2180	37767	2.7e-05	0.00063	// Bra027158 // Bra033573 // Bra004282 // Bra038937 // Bra027173 // Bra002668 // Bra025027 // Bra019576 // Bra016113 // Bra010914 // Bra016037 // Bra017403 // Bra005305 // Bra015600 // Bra029345 // Bra019652 // Bra010735 // Bra033584 // Bra018605 // Bra006183 // Bra029530 // Bra019733 // Bra037584 // Bra035439 // Bra012447 // Bra027752 // Bra033796 // Bra000009 // Bra006168 // Bra030600 // Bra015…
GO:0031090	C	organelle membrane	19	297	842	37767	5.5e-05	0.0011	// Bra032466 // Bra015093 // Bra031641 // Bra021650 // Bra019652 // Bra039174 // Bra027752 // Bra036766 // Bra015104 // Bra015600 // Bra005091 // Bra033584 // Bra030317 // Bra004562 // Bra028241 // Bra005067 // Bra015886 // Bra009405 // Bra037584
GO:0030117	C	membrane coat	5	297	66	37767	0.00024	0.0042	// Bra004282 // Bra030600 // Bra021150 // Bra015600 // Bra038937
GO:0048475	C	coated membrane	5	297	66	37767	0.00024	0.0042	// Bra004282 // Bra030600 // Bra021150 // Bra015600 // Bra038937
GO:0005783	C	endoplasmic reticulum	11	297	466	37767	0.0014	0.023	// Bra032466 // Bra015093 // Bra031641 // Bra037338 // Bra039174 // Bra036766 // Bra023445 // Bra030317 // Bra004562 // Bra005067 // Bra009405
GO:0044424	C	intracellular part	96	297	9302	37767	0.0018	0.026	// Bra027158 // Bra025462 // Bra015281 // Bra017403 // Bra038937 // Bra026333 // Bra002793 // Bra029791 // Bra037584 // Bra012447 // Bra033796 // Bra029530 // Bra030600 // Bra006589 // Bra004548 // Bra003201 // Bra027173 // Bra028241 // Bra012894 // Bra013104 // Bra034160 // Bra039174 // Bra036766 // Bra033923 // Bra029345 // Bra019652 // Bra006183 // Bra030204 // Bra012812 // Bra039939 // Bra017…
GO:0044446	C	intracellular organelle part	34	297	2561	37767	0.0022	0.029	// Bra027158 // Bra009405 // Bra027173 // Bra002668 // Bra028241 // Bra017321 // Bra005067 // Bra016037 // Bra017403 // Bra039174 // Bra005305 // Bra036766 // Bra015600 // Bra029345 // Bra019652 // Bra033584 // Bra018605 // Bra029530 // Bra037584 // Bra035439 // Bra032466 // Bra012447 // Bra027752 // Bra033796 // Bra015886 // Bra015093 // Bra031641 // Bra015104 // Bra021650 // Bra005091 // Bra030…
GO:0044422	C	organelle part	34	297	2562	37767	0.0022	0.029	// Bra027158 // Bra009405 // Bra027173 // Bra002668 // Bra028241 // Bra017321 // Bra005067 // Bra016037 // Bra017403 // Bra039174 // Bra005305 // Bra036766 // Bra015600 // Bra029345 // Bra019652 // Bra033584 // Bra018605 // Bra029530 // Bra037584 // Bra035439 // Bra032466 // Bra012447 // Bra027752 // Bra033796 // Bra015886 // Bra015093 // Bra031641 // Bra015104 // Bra021650 // Bra005091 // Bra030…
GO:0005856	C	cytoskeleton	6	297	192	37767	0.0048	0.059	// Bra027158 // Bra002668 // Bra029345 // Bra033796 // Bra007025 // Bra018605
GO:0005622	C	intracellular	96	297	9671	37767	0.0059	0.068	// Bra027158 // Bra025462 // Bra015281 // Bra017403 // Bra038937 // Bra026333 // Bra002793 // Bra029791 // Bra037584 // Bra012447 // Bra033796 // Bra029530 // Bra030600 // Bra006589 // Bra004548 // Bra003201 // Bra027173 // Bra028241 // Bra012894 // Bra013104 // Bra034160 // Bra039174 // Bra036766 // Bra033923 // Bra029345 // Bra019652 // Bra006183 // Bra030204 // Bra012812 // Bra039939 // Bra017…
GO:0044464	C	cell part	141	297	15217	37767	0.0074	0.077	// Bra027158 // Bra025462 // Bra015281 // Bra039412 // Bra027641 // Bra002022 // Bra023240 // Bra013643 // Bra017403 // Bra001485 // Bra038937 // Bra003336 // Bra031006 // Bra002793 // Bra029791 // Bra008034 // Bra037584 // Bra012447 // Bra033796 // Bra014977 // Bra030204 // Bra030600 // Bra028027 // Bra031641 // Bra036507 // Bra030991 // Bra006589 // Bra000879 // Bra004548 // Bra021043 // Bra003…
GO:0005623	C	cell	141	297	15217	37767	0.0074	0.077	// Bra027158 // Bra025462 // Bra015281 // Bra039412 // Bra027641 // Bra002022 // Bra023240 // Bra013643 // Bra017403 // Bra001485 // Bra038937 // Bra003336 // Bra031006 // Bra002793 // Bra029791 // Bra008034 // Bra037584 // Bra012447 // Bra033796 // Bra014977 // Bra030204 // Bra030600 // Bra028027 // Bra031641 // Bra036507 // Bra030991 // Bra006589 // Bra000879 // Bra004548 // Bra021043 // Bra003…
GO:0044430	C	cytoskeletal part	5	297	160	37767	0.0097	0.097	// Bra033796 // Bra027158 // Bra002668 // Bra018605 // Bra029345
GO:0044451	C	nucleoplasm part	5	297	164	37767	0.011	0.1	// Bra037341 // Bra029530 // Bra012447 // Bra005305 // Bra017403
GO:0005654	C	nucleoplasm	5	297	177	37767	0.014	0.13	// Bra037341 // Bra029530 // Bra012447 // Bra005305 // Bra017403
GO:0005794	C	Golgi apparatus	6	297	293	37767	0.031	0.27	// Bra039235 // Bra021650 // Bra015104 // Bra039174 // Bra036766 // Bra005091
GO:0043229	C	intracellular organelle	77	297	8149	37767	0.043	0.35	// Bra027158 // Bra025462 // Bra015281 // Bra004282 // Bra038937 // Bra009405 // Bra027173 // Bra017390 // Bra002668 // Bra026333 // Bra000699 // Bra024792 // Bra023445 // Bra028241 // Bra025027 // Bra017321 // Bra005067 // Bra021650 // Bra027225 // Bra012894 // Bra039235 // Bra037338 // Bra016037 // Bra017403 // Bra039174 // Bra005305 // Bra036766 // Bra000836 // Bra015600 // Bra003336 // Bra033…
GO:0043226	C	organelle	77	297	8155	37767	0.043	0.35	// Bra027158 // Bra025462 // Bra015281 // Bra004282 // Bra038937 // Bra009405 // Bra027173 // Bra017390 // Bra002668 // Bra026333 // Bra000699 // Bra024792 // Bra023445 // Bra028241 // Bra025027 // Bra017321 // Bra005067 // Bra021650 // Bra027225 // Bra012894 // Bra039235 // Bra037338 // Bra016037 // Bra017403 // Bra039174 // Bra005305 // Bra036766 // Bra000836 // Bra015600 // Bra003336 // Bra033…
GO:0005737	C	cytoplasm	64	297	6822	37767	0.072	0.56	// Bra029791 // Bra037338 // Bra004282 // Bra038937 // Bra009405 // Bra026333 // Bra032055 // Bra028241 // Bra000699 // Bra012447 // Bra005067 // Bra016113 // Bra002473 // Bra013104 // Bra039235 // Bra034160 // Bra002793 // Bra039174 // Bra018485 // Bra036766 // Bra000836 // Bra015600 // Bra003336 // Bra023445 // Bra002352 // Bra019652 // Bra033584 // Bra021642 // Bra000879 // Bra030204 // Bra019…
GO:0005634	C	nucleus	27	297	2621	37767	0.094	0.7	// Bra015281 // Bra025462 // Bra009405 // Bra027173 // Bra024792 // Bra025027 // Bra012894 // Bra020776 // Bra016037 // Bra017403 // Bra034120 // Bra005305 // Bra000836 // Bra033923 // Bra029530 // Bra039939 // Bra012447 // Bra040510 // Bra001431 // Bra018485 // Bra001736 // Bra017516 // Bra027835 // Bra017511 // Bra037341 // Bra004548 // Bra034797
GO:0043231	C	intracellular membrane-bounded organelle	68	297	7615	37767	0.14	0.95	// Bra015281 // Bra025462 // Bra032466 // Bra004282 // Bra038937 // Bra009405 // Bra027173 // Bra026333 // Bra000699 // Bra024792 // Bra023445 // Bra028241 // Bra025027 // Bra012447 // Bra005067 // Bra021650 // Bra012894 // Bra039235 // Bra037338 // Bra016037 // Bra017403 // Bra039174 // Bra005305 // Bra036766 // Bra000836 // Bra015600 // Bra003336 // Bra033923 // Bra019652 // Bra033584 // Bra021…
GO:0044428	C	nuclear part	7	297	543	37767	0.14	0.95	// Bra012447 // Bra017403 // Bra005305 // Bra009405 // Bra027173 // Bra037341 // Bra029530
GO:0043227	C	membrane-bounded organelle	68	297	7622	37767	0.14	0.95	// Bra015281 // Bra025462 // Bra032466 // Bra004282 // Bra038937 // Bra009405 // Bra027173 // Bra026333 // Bra000699 // Bra024792 // Bra023445 // Bra028241 // Bra025027 // Bra012447 // Bra005067 // Bra021650 // Bra012894 // Bra039235 // Bra037338 // Bra016037 // Bra017403 // Bra039174 // Bra005305 // Bra036766 // Bra000836 // Bra015600 // Bra003336 // Bra033923 // Bra019652 // Bra033584 // Bra021…
GO:0043228	C	non-membrane-bounded organelle	10	297	1040	37767	0.31	1	// Bra035439 // Bra027158 // Bra016037 // Bra002668 // Bra029345 // Bra033796 // Bra007025 // Bra000009 // Bra018605 // Bra015940
GO:0009507	C	chloroplast	9	297	2740	37767	1	1	// Bra017321 // Bra026069 // Bra009405 // Bra017390 // Bra021642 // Bra006589 // Bra028241 // Bra030204 // Bra015886
GO:0031967	C	organelle envelope	5	297	595	37767	0.5	1	// Bra028241 // Bra019652 // Bra009405 // Bra027225 // Bra037584
GO:0031974	C	membrane-enclosed lumen	5	297	546	37767	0.43	1	// Bra037341 // Bra029530 // Bra012447 // Bra005305 // Bra017403
GO:0031975	C	envelope	5	297	595	37767	0.5	1	// Bra028241 // Bra019652 // Bra009405 // Bra027225 // Bra037584
GO:0005829	C	cytosol	9	297	912	37767	0.29	1	// Bra002473 // Bra012447 // Bra022792 // Bra002352 // Bra032055 // Bra006589 // Bra028474 // Bra000879 // Bra019733
GO:0043232	C	intracellular non-membrane-bounded organelle	10	297	1040	37767	0.31	1	// Bra035439 // Bra027158 // Bra016037 // Bra002668 // Bra029345 // Bra033796 // Bra007025 // Bra000009 // Bra018605 // Bra015940
GO:0005773	C	vacuole	5	297	383	37767	0.19	1	// Bra027752 // Bra036766 // Bra033584 // Bra026069 // Bra028241
GO:0005886	C	plasma membrane	15	297	1456	37767	0.18	1	// Bra025638 // Bra024411 // Bra038937 // Bra015600 // Bra003336 // Bra004121 // Bra036507 // Bra024802 // Bra030991 // Bra004562 // Bra020776 // Bra000879 // Bra028241 // Bra015886 // Bra026600
GO:0012505	C	endomembrane system	12	297	3416	37767	1	1	// Bra032466 // Bra015093 // Bra031641 // Bra021650 // Bra015104 // Bra039174 // Bra009405 // Bra015600 // Bra005091 // Bra030317 // Bra004562 // Bra005067
GO:0044444	C	cytoplasmic part	54	297	6289	37767	0.26	1	// Bra004282 // Bra038937 // Bra009405 // Bra026333 // Bra032055 // Bra028241 // Bra000699 // Bra012447 // Bra005067 // Bra016113 // Bra002473 // Bra039235 // Bra037338 // Bra029791 // Bra039174 // Bra036766 // Bra015600 // Bra003336 // Bra023445 // Bra002352 // Bra019652 // Bra033584 // Bra021642 // Bra006183 // Bra030204 // Bra019733 // Bra009537 // Bra012812 // Bra037584 // Bra035439 // Bra032…
GO:0005739	C	mitochondrion	9	297	1276	37767	0.67	1	// Bra000699 // Bra027225 // Bra019652 // Bra020233 // Bra029791 // Bra028241 // Bra009537 // Bra012812 // Bra037584
GO:0031981	C	nuclear lumen	5	297	374	37767	0.18	1	// Bra037341 // Bra029530 // Bra012447 // Bra005305 // Bra017403
GO:0009536	C	plastid	9	297	2965	37767	1	1	// Bra017321 // Bra026069 // Bra009405 // Bra017390 // Bra021642 // Bra006589 // Bra028241 // Bra030204 // Bra015886
GO:0043233	C	organelle lumen	5	297	539	37767	0.42	1	// Bra037341 // Bra029530 // Bra012447 // Bra005305 // Bra017403
GO:0070013	C	intracellular organelle lumen	5	297	539	37767	0.42	1	// Bra037341 // Bra029530 // Bra012447 // Bra005305 // Bra017403
A5-DOWN-H3K27me3
GO_acc	term_type	Term	queryitem	querytotal	bgitem	bgtotal	pvalue	FDR	entries
GO:0055114	P	oxidation reduction	25	297	203	37767	2.6e-21	2.9e-18	// Bra028474 // Bra027641 // Bra000699 // Bra028241 // Bra005067 // Bra039746 // Bra032979 // Bra013643 // Bra003211 // Bra003336 // Bra002352 // Bra019652 // Bra011783 // Bra016330 // Bra036288 // Bra029791 // Bra021736 // Bra009537 // Bra023547 // Bra037804 // Bra030204 // Bra015886 // Bra022837 // Bra029549 // Bra016743
GO:0009987	P	cellular process	163	297	11684	37767	1.6e-17	8.8e-15	// Bra027158 // Bra041082 // Bra017807 // Bra015281 // Bra000238 // Bra013362 // Bra032254 // Bra033923 // Bra039746 // Bra025462 // Bra013643 // Bra003211 // Bra038738 // Bra001485 // Bra038937 // Bra003336 // Bra006122 // Bra026549 // Bra002793 // Bra015023 // Bra029791 // Bra008034 // Bra035095 // Bra037584 // Bra035476 // Bra012447 // Bra011606 // Bra009574 // Bra033796 // Bra014977 // Bra001…
GO:0008152	P	metabolic process	145	297	10614	37767	4.6e-14	1.7e-11	// Bra027158 // Bra041082 // Bra015281 // Bra013362 // Bra032254 // Bra001359 // Bra039746 // Bra025462 // Bra013643 // Bra003211 // Bra038738 // Bra003336 // Bra006122 // Bra026549 // Bra002793 // Bra015023 // Bra029791 // Bra008034 // Bra035095 // Bra037584 // Bra019084 // Bra035476 // Bra012447 // Bra009574 // Bra033796 // Bra014977 // Bra001718 // Bra029530 // Bra006807 // Bra013931 // Bra014…
GO:0006796	P	phosphate metabolic process	35	297	1178	37767	3.6e-11	8.3e-09	// Bra006807 // Bra032214 // Bra011739 // Bra000277 // Bra008726 // Bra008404 // Bra030617 // Bra020776 // Bra037338 // Bra040598 // Bra036473 // Bra038738 // Bra020996 // Bra006122 // Bra019652 // Bra035635 // Bra036723 // Bra008034 // Bra019733 // Bra024807 // Bra003567 // Bra006812 // Bra019576 // Bra008617 // Bra000209 // Bra022820 // Bra014977 // Bra001718 // Bra015886 // Bra014076 // Bra039…
GO:0006793	P	phosphorus metabolic process	35	297	1179	37767	3.7e-11	8.3e-09	// Bra006807 // Bra032214 // Bra011739 // Bra000277 // Bra008726 // Bra008404 // Bra030617 // Bra020776 // Bra037338 // Bra040598 // Bra036473 // Bra038738 // Bra020996 // Bra006122 // Bra019652 // Bra035635 // Bra036723 // Bra008034 // Bra019733 // Bra024807 // Bra003567 // Bra006812 // Bra019576 // Bra008617 // Bra000209 // Bra022820 // Bra014977 // Bra001718 // Bra015886 // Bra014076 // Bra039…
GO:0044237	P	cellular metabolic process	117	297	8722	37767	3.2e-10	5.9e-08	// Bra027158 // Bra041082 // Bra015281 // Bra013362 // Bra039746 // Bra025462 // Bra013643 // Bra003211 // Bra038738 // Bra003336 // Bra006122 // Bra026549 // Bra002793 // Bra015023 // Bra029791 // Bra021736 // Bra035095 // Bra037584 // Bra035476 // Bra012447 // Bra009574 // Bra033796 // Bra014977 // Bra001718 // Bra029530 // Bra006807 // Bra014076 // Bra001229 // Bra035164 // Bra006589 // Bra004…
GO:0043687	P	post-translational protein modification	33	297	1248	37767	2.4e-09	3.8e-07	// Bra032214 // Bra011739 // Bra000277 // Bra008726 // Bra008404 // Bra010914 // Bra020776 // Bra008617 // Bra040598 // Bra036473 // Bra038738 // Bra020996 // Bra006122 // Bra035635 // Bra036723 // Bra029530 // Bra024807 // Bra006812 // Bra019576 // Bra040510 // Bra000209 // Bra022820 // Bra014977 // Bra001718 // Bra008034 // Bra015886 // Bra014076 // Bra039049 // Bra036796 // Bra017511 // Bra035…
GO:0005975	P	carbohydrate metabolic process	27	297	866	37767	2.7e-09	3.8e-07	// Bra008214 // Bra004121 // Bra034160 // Bra011881 // Bra003336 // Bra011783 // Bra030204 // Bra019733 // Bra003567 // Bra019084 // Bra017321 // Bra040510 // Bra026009 // Bra008753 // Bra028474 // Bra037005 // Bra014620 // Bra015093 // Bra013931 // Bra015104 // Bra021650 // Bra010330 // Bra001229 // Bra011792 // Bra005091 // Bra004562 // Bra026232
GO:0006464	P	protein modification process	36	297	1474	37767	3.2e-09	4e-07	// Bra032214 // Bra011739 // Bra000277 // Bra008726 // Bra008404 // Bra019576 // Bra008753 // Bra010914 // Bra039235 // Bra040510 // Bra040598 // Bra036473 // Bra038738 // Bra020996 // Bra006122 // Bra035635 // Bra036723 // Bra029530 // Bra024807 // Bra006812 // Bra012447 // Bra008617 // Bra000209 // Bra022820 // Bra020776 // Bra014977 // Bra001718 // Bra008034 // Bra015886 // Bra014076 // Bra039…
GO:0051234	P	establishment of localization	41	297	1851	37767	3.7e-09	4.1e-07	// Bra004282 // Bra038937 // Bra009405 // Bra027641 // Bra001271 // Bra017321 // Bra016113 // Bra011986 // Bra001485 // Bra015600 // Bra002022 // Bra003276 // Bra033584 // Bra021642 // Bra011051 // Bra023790 // Bra009906 // Bra035095 // Bra024802 // Bra032466 // Bra024411 // Bra027752 // Bra018873 // Bra006183 // Bra036682 // Bra008431 // Bra030600 // Bra028027 // Bra015886 // Bra029645 // Bra015…
GO:0043412	P	macromolecule modification	38	297	1636	37767	4.3e-09	4.3e-07	// Bra032214 // Bra011739 // Bra000277 // Bra008726 // Bra008404 // Bra019576 // Bra008753 // Bra010914 // Bra039235 // Bra040510 // Bra040598 // Bra036473 // Bra038738 // Bra020996 // Bra006122 // Bra035635 // Bra036723 // Bra029530 // Bra024807 // Bra039939 // Bra006812 // Bra012447 // Bra008617 // Bra000209 // Bra022820 // Bra009574 // Bra020776 // Bra014977 // Bra001718 // Bra008034 // Bra015…
GO:0006810	P	transport	40	297	1846	37767	1.1e-08	9.1e-07	// Bra004282 // Bra015600 // Bra009405 // Bra027641 // Bra001271 // Bra016113 // Bra011986 // Bra001485 // Bra038937 // Bra002022 // Bra003276 // Bra033584 // Bra021642 // Bra011051 // Bra023790 // Bra009906 // Bra035095 // Bra024802 // Bra032466 // Bra024411 // Bra027752 // Bra018873 // Bra006183 // Bra036682 // Bra008431 // Bra030600 // Bra028027 // Bra015886 // Bra029645 // Bra015093 // Bra022…
GO:0051179	P	localization	41	297	1922	37767	1e-08	9.1e-07	// Bra004282 // Bra038937 // Bra009405 // Bra027641 // Bra001271 // Bra017321 // Bra016113 // Bra011986 // Bra001485 // Bra015600 // Bra002022 // Bra003276 // Bra033584 // Bra021642 // Bra011051 // Bra023790 // Bra009906 // Bra035095 // Bra024802 // Bra032466 // Bra024411 // Bra027752 // Bra018873 // Bra006183 // Bra036682 // Bra008431 // Bra030600 // Bra028027 // Bra015886 // Bra029645 // Bra015…
GO:0006084	P	acetyl-CoA metabolic process	7	297	35	37767	3.5e-08	2.8e-06	// Bra013643 // Bra003336 // Bra003211 // Bra029791 // Bra030204 // Bra009537 // Bra039746
GO:0044238	P	primary metabolic process	113	297	8995	37767	3.7e-08	2.8e-06	// Bra027158 // Bra025462 // Bra015281 // Bra013362 // Bra001359 // Bra041082 // Bra013643 // Bra038738 // Bra003336 // Bra006122 // Bra002793 // Bra015023 // Bra021736 // Bra035095 // Bra019084 // Bra012447 // Bra009574 // Bra033796 // Bra014977 // Bra001718 // Bra029530 // Bra014076 // Bra013931 // Bra001229 // Bra035164 // Bra006589 // Bra004548 // Bra027173 // Bra008404 // Bra030617 // Bra035…
GO:0006099	P	tricarboxylic acid cycle	6	297	21	37767	5.5e-08	3.6e-06	// Bra003336 // Bra003211 // Bra029791 // Bra030204 // Bra009537 // Bra039746
GO:0046356	P	acetyl-CoA catabolic process	6	297	21	37767	5.5e-08	3.6e-06	// Bra003336 // Bra003211 // Bra029791 // Bra030204 // Bra009537 // Bra039746
GO:0016310	P	phosphorylation	28	297	1079	37767	6e-08	3.8e-06	// Bra006807 // Bra011739 // Bra000277 // Bra008726 // Bra008404 // Bra020776 // Bra022820 // Bra036473 // Bra020996 // Bra006122 // Bra019652 // Bra035635 // Bra036723 // Bra008034 // Bra019733 // Bra024807 // Bra003567 // Bra006812 // Bra019576 // Bra008617 // Bra000209 // Bra014977 // Bra001718 // Bra015886 // Bra039049 // Bra035164 // Bra037220 // Bra002070
GO:0006732	P	coenzyme metabolic process	12	297	188	37767	6.8e-08	4e-06	// Bra002473 // Bra027158 // Bra013643 // Bra003336 // Bra013720 // Bra003211 // Bra028474 // Bra029791 // Bra030204 // Bra030488 // Bra009537 // Bra039746
GO:0055085	P	transmembrane transport	13	297	244	37767	1.4e-07	7.9e-06	// Bra007319 // Bra024411 // Bra027752 // Bra001485 // Bra002022 // Bra003276 // Bra008431 // Bra018341 // Bra033584 // Bra024802 // Bra036682 // Bra021043 // Bra023790
GO:0009060	P	aerobic respiration	6	297	27	37767	2e-07	1e-05	// Bra003336 // Bra003211 // Bra029791 // Bra030204 // Bra009537 // Bra039746
GO:0009109	P	coenzyme catabolic process	6	297	27	37767	2e-07	1e-05	// Bra003336 // Bra003211 // Bra029791 // Bra030204 // Bra009537 // Bra039746
GO:0044262	P	cellular carbohydrate metabolic process	16	297	417	37767	3.8e-07	1.8e-05	// Bra003567 // Bra015093 // Bra017321 // Bra040510 // Bra026009 // Bra021650 // Bra015104 // Bra003336 // Bra011792 // Bra005091 // Bra011783 // Bra008753 // Bra004562 // Bra028474 // Bra030204 // Bra019733
GO:0016311	P	dephosphorylation	8	297	94	37767	1.5e-06	6.8e-05	// Bra014076 // Bra037338 // Bra040598 // Bra036796 // Bra032214 // Bra038738 // Bra020776 // Bra030617
GO:0006812	P	cation transport	14	297	357	37767	1.6e-06	6.9e-05	// Bra007319 // Bra008923 // Bra027752 // Bra003276 // Bra008431 // Bra018341 // Bra033584 // Bra030991 // Bra015886 // Bra011051 // Bra027641 // Bra029645 // Bra023790 // Bra009906
GO:0070838	P	divalent metal ion transport	5	297	21	37767	1.6e-06	6.9e-05	// Bra003276 // Bra008923 // Bra023790 // Bra008431 // Bra007319
GO:0051186	P	cofactor metabolic process	13	297	308	37767	1.7e-06	7.2e-05	// Bra002473 // Bra027158 // Bra017321 // Bra013643 // Bra003336 // Bra013720 // Bra003211 // Bra028474 // Bra029791 // Bra030204 // Bra030488 // Bra009537 // Bra039746
GO:0006811	P	ion transport	15	297	427	37767	2.5e-06	0.0001	// Bra007319 // Bra008923 // Bra027752 // Bra003276 // Bra008431 // Bra018341 // Bra033584 // Bra030991 // Bra015886 // Bra011051 // Bra027641 // Bra029645 // Bra023790 // Bra009906 // Bra026129
GO:0006468	P	protein amino acid phosphorylation	23	297	946	37767	2.8e-06	0.00011	// Bra011739 // Bra000277 // Bra008726 // Bra008404 // Bra022820 // Bra036473 // Bra020996 // Bra006122 // Bra035635 // Bra036723 // Bra008034 // Bra024807 // Bra006812 // Bra019576 // Bra008617 // Bra000209 // Bra014977 // Bra001718 // Bra015886 // Bra039049 // Bra035164 // Bra037220 // Bra002070
GO:0051187	P	cofactor catabolic process	6	297	45	37767	2.9e-06	0.00011	// Bra003336 // Bra003211 // Bra029791 // Bra030204 // Bra009537 // Bra039746
GO:0044248	P	cellular catabolic process	20	297	746	37767	3.1e-06	0.00011	// Bra002473 // Bra037804 // Bra033573 // Bra040510 // Bra034120 // Bra028474 // Bra003469 // Bra027173 // Bra003336 // Bra033796 // Bra003211 // Bra010735 // Bra004562 // Bra020233 // Bra036682 // Bra029791 // Bra030204 // Bra019733 // Bra009537 // Bra039746
GO:0044085	P	cellular component biogenesis	17	297	571	37767	4.6e-06	0.00016	// Bra027158 // Bra015093 // Bra017321 // Bra040510 // Bra011606 // Bra027835 // Bra004282 // Bra038937 // Bra009405 // Bra000238 // Bra027173 // Bra003336 // Bra033796 // Bra030600 // Bra015886 // Bra024796 // Bra016037
GO:0005976	P	polysaccharide metabolic process	9	297	152	37767	5.4e-06	0.00018	// Bra026009 // Bra015093 // Bra021650 // Bra040510 // Bra008214 // Bra015104 // Bra011881 // Bra003336 // Bra005091
GO:0045333	P	cellular respiration	7	297	85	37767	8.2e-06	0.00026	// Bra003211 // Bra003336 // Bra019652 // Bra029791 // Bra030204 // Bra009537 // Bra039746
GO:0015980	P	energy derivation by oxidation of organic compounds	7	297	85	37767	8.2e-06	0.00026	// Bra003211 // Bra003336 // Bra019652 // Bra029791 // Bra030204 // Bra009537 // Bra039746
GO:0016043	P	cellular component organization	25	297	1179	37767	1e-05	0.00032	// Bra027158 // Bra027669 // Bra017321 // Bra006807 // Bra004282 // Bra009405 // Bra000238 // Bra027173 // Bra002668 // Bra024796 // Bra008404 // Bra001271 // Bra028241 // Bra016037 // Bra038937 // Bra029530 // Bra032466 // Bra012447 // Bra009574 // Bra011486 // Bra033796 // Bra030204 // Bra030600 // Bra015886 // Bra024854
GO:0032259	P	methylation	7	297	90	37767	1.2e-05	0.00035	// Bra029041 // Bra039939 // Bra035476 // Bra026549 // Bra021240 // Bra001909 // Bra006827
GO:0034220	P	ion transmembrane transport	6	297	59	37767	1.2e-05	0.00036	// Bra007319 // Bra023790 // Bra027752 // Bra003276 // Bra033584 // Bra018341
GO:0022607	P	cellular component assembly	11	297	265	37767	1.3e-05	0.00036	// Bra027158 // Bra016037 // Bra004282 // Bra038937 // Bra009405 // Bra000238 // Bra027173 // Bra033796 // Bra030600 // Bra015886 // Bra024796
GO:0070271	P	protein complex biogenesis	8	297	134	37767	1.7e-05	0.00046	// Bra027158 // Bra004282 // Bra038937 // Bra009405 // Bra027173 // Bra033796 // Bra030600 // Bra015886
GO:0006461	P	protein complex assembly	8	297	134	37767	1.7e-05	0.00046	// Bra027158 // Bra004282 // Bra038937 // Bra009405 // Bra027173 // Bra033796 // Bra030600 // Bra015886
GO:0043933	P	macromolecular complex subunit organization	10	297	235	37767	2.6e-05	0.00068	// Bra027158 // Bra012447 // Bra016037 // Bra004282 // Bra038937 // Bra009405 // Bra027173 // Bra033796 // Bra030600 // Bra015886
GO:0051336	P	regulation of hydrolase activity	5	297	41	37767	2.9e-05	0.00077	// Bra029572 // Bra002935 // Bra006783 // Bra029685 // Bra036473
GO:0042180	P	cellular ketone metabolic process	20	297	882	37767	3.3e-05	0.00084	// Bra002473 // Bra002352 // Bra022837 // Bra017321 // Bra013643 // Bra001974 // Bra037338 // Bra003336 // Bra013720 // Bra011792 // Bra002793 // Bra015023 // Bra021642 // Bra006589 // Bra021736 // Bra027887 // Bra030204 // Bra030488 // Bra037804 // Bra039746
GO:0043085	P	positive regulation of catalytic activity	5	297	43	37767	3.6e-05	0.00089	// Bra002935 // Bra006783 // Bra006807 // Bra029685 // Bra036473
GO:0015674	P	di-, tri-valent inorganic cation transport	5	297	43	37767	3.6e-05	0.00089	// Bra003276 // Bra008923 // Bra023790 // Bra008431 // Bra007319
GO:0044093	P	positive regulation of molecular function	5	297	44	37767	4e-05	0.00096	// Bra002935 // Bra006783 // Bra006807 // Bra029685 // Bra036473
GO:0006730	P	one-carbon metabolic process	7	297	111	37767	4.1e-05	0.00096	// Bra029041 // Bra039939 // Bra035476 // Bra026549 // Bra021240 // Bra001909 // Bra006827
GO:0006470	P	protein amino acid dephosphorylation	6	297	76	37767	4.6e-05	0.001	// Bra014076 // Bra040598 // Bra036796 // Bra032214 // Bra038738 // Bra020776
GO:0065003	P	macromolecular complex assembly	9	297	210	37767	6.2e-05	0.0014	// Bra027158 // Bra016037 // Bra004282 // Bra038937 // Bra009405 // Bra027173 // Bra033796 // Bra030600 // Bra015886
GO:0006996	P	organelle organization	16	297	640	37767	6.8e-05	0.0015	// Bra027158 // Bra000238 // Bra017321 // Bra016037 // Bra004282 // Bra011486 // Bra009405 // Bra009574 // Bra038937 // Bra002668 // Bra029530 // Bra024854 // Bra001271 // Bra030204 // Bra028241 // Bra030600
GO:0043436	P	oxoacid metabolic process	19	297	859	37767	7.1e-05	0.0015	// Bra002473 // Bra002352 // Bra022837 // Bra017321 // Bra013643 // Bra001974 // Bra037338 // Bra003336 // Bra011792 // Bra002793 // Bra015023 // Bra021642 // Bra006589 // Bra021736 // Bra027887 // Bra030204 // Bra030488 // Bra037804 // Bra039746
GO:0006082	P	organic acid metabolic process	19	297	860	37767	7.2e-05	0.0015	// Bra002473 // Bra002352 // Bra022837 // Bra017321 // Bra013643 // Bra001974 // Bra037338 // Bra003336 // Bra011792 // Bra002793 // Bra015023 // Bra021642 // Bra006589 // Bra021736 // Bra027887 // Bra030204 // Bra030488 // Bra037804 // Bra039746
GO:0019752	P	carboxylic acid metabolic process	19	297	859	37767	7.1e-05	0.0015	// Bra002473 // Bra002352 // Bra022837 // Bra017321 // Bra013643 // Bra001974 // Bra037338 // Bra003336 // Bra011792 // Bra002793 // Bra015023 // Bra021642 // Bra006589 // Bra021736 // Bra027887 // Bra030204 // Bra030488 // Bra037804 // Bra039746
GO:0043623	P	cellular protein complex assembly	7	297	124	37767	8e-05	0.0016	// Bra027158 // Bra004282 // Bra038937 // Bra027173 // Bra033796 // Bra030600 // Bra015886
GO:0016192	P	vesicle-mediated transport	10	297	272	37767	8.3e-05	0.0017	// Bra032466 // Bra022792 // Bra004282 // Bra038937 // Bra036507 // Bra030991 // Bra006183 // Bra030600 // Bra016113 // Bra021150
GO:0044264	P	cellular polysaccharide metabolic process	7	297	127	37767	9.3e-05	0.0018	// Bra026009 // Bra015093 // Bra040510 // Bra015104 // Bra021650 // Bra003336 // Bra005091
GO:0034621	P	cellular macromolecular complex subunit organization	9	297	224	37767	9.9e-05	0.0019	// Bra027158 // Bra012447 // Bra016037 // Bra004282 // Bra038937 // Bra027173 // Bra033796 // Bra030600 // Bra015886
GO:0034637	P	cellular carbohydrate biosynthetic process	8	297	177	37767	0.00011	0.0021	// Bra026009 // Bra040510 // Bra015104 // Bra021650 // Bra003336 // Bra011792 // Bra005091 // Bra011783
GO:0033692	P	cellular polysaccharide biosynthetic process	6	297	92	37767	0.00012	0.0022	// Bra026009 // Bra040510 // Bra015104 // Bra021650 // Bra003336 // Bra005091
GO:0006753	P	nucleoside phosphate metabolic process	8	297	180	37767	0.00012	0.0022	// Bra027158 // Bra032979 // Bra033796 // Bra003469 // Bra020233 // Bra028474 // Bra036682 // Bra035095
GO:0009117	P	nucleotide metabolic process	8	297	180	37767	0.00012	0.0022	// Bra027158 // Bra032979 // Bra033796 // Bra003469 // Bra020233 // Bra028474 // Bra036682 // Bra035095
GO:0050790	P	regulation of catalytic activity	7	297	141	37767	0.00017	0.0031	// Bra020776 // Bra006807 // Bra036473 // Bra029572 // Bra029685 // Bra002935 // Bra006783
GO:0031347	P	regulation of defense response	5	297	66	37767	0.00024	0.0042	// Bra020776 // Bra018873 // Bra018485 // Bra021642 // Bra017511
GO:0034622	P	cellular macromolecular complex assembly	8	297	200	37767	0.00025	0.0043	// Bra027158 // Bra016037 // Bra004282 // Bra038937 // Bra027173 // Bra033796 // Bra030600 // Bra015886
GO:0065009	P	regulation of molecular function	7	297	153	37767	0.00028	0.0046	// Bra020776 // Bra006807 // Bra036473 // Bra029572 // Bra029685 // Bra002935 // Bra006783
GO:0043170	P	macromolecule metabolic process	81	297	7127	37767	0.00027	0.0046	// Bra008214 // Bra008404 // Bra025462 // Bra018485 // Bra015281 // Bra032214 // Bra011739 // Bra000195 // Bra027173 // Bra013362 // Bra000277 // Bra008726 // Bra032254 // Bra020996 // Bra024792 // Bra025027 // Bra017321 // Bra001359 // Bra005067 // Bra041082 // Bra039235 // Bra032979 // Bra013643 // Bra040598 // Bra036473 // Bra034120 // Bra038738 // Bra020776 // Bra003336 // Bra033923 // Bra006…
GO:0000271	P	polysaccharide biosynthetic process	6	297	112	37767	0.00034	0.0056	// Bra026009 // Bra040510 // Bra015104 // Bra021650 // Bra003336 // Bra005091
GO:0009056	P	catabolic process	23	297	1307	37767	0.00035	0.0057	// Bra008214 // Bra033573 // Bra027173 // Bra039746 // Bra002473 // Bra011881 // Bra034120 // Bra003336 // Bra010735 // Bra003211 // Bra003469 // Bra029791 // Bra030204 // Bra019733 // Bra009537 // Bra037804 // Bra040510 // Bra033796 // Bra028474 // Bra018485 // Bra004562 // Bra020233 // Bra036682
GO:0016044	P	cellular membrane organization	6	297	114	37767	0.00037	0.006	// Bra032466 // Bra017321 // Bra004282 // Bra009574 // Bra038937 // Bra030600
GO:0033036	P	macromolecule localization	12	297	462	37767	0.00039	0.0062	// Bra015093 // Bra011986 // Bra009405 // Bra018873 // Bra015600 // Bra036507 // Bra030991 // Bra001271 // Bra004548 // Bra021150 // Bra035095 // Bra021642
GO:0044260	P	cellular macromolecule metabolic process	74	297	6447	37767	0.00042	0.0065	// Bra015281 // Bra041082 // Bra032214 // Bra011739 // Bra000195 // Bra027173 // Bra013362 // Bra000277 // Bra008726 // Bra008404 // Bra020996 // Bra024792 // Bra025027 // Bra017321 // Bra005067 // Bra025462 // Bra039235 // Bra032979 // Bra013643 // Bra040598 // Bra036473 // Bra034120 // Bra038738 // Bra020776 // Bra003336 // Bra033923 // Bra006122 // Bra010735 // Bra036723 // Bra033573 // Bra008…
GO:0055086	P	nucleobase, nucleoside and nucleotide metabolic process	8	297	221	37767	0.00047	0.0072	// Bra027158 // Bra032979 // Bra033796 // Bra003469 // Bra020233 // Bra028474 // Bra036682 // Bra035095
GO:0032787	P	monocarboxylic acid metabolic process	11	297	408	37767	0.0005	0.0076	// Bra022837 // Bra017321 // Bra013643 // Bra001974 // Bra037338 // Bra037804 // Bra011792 // Bra021642 // Bra021736 // Bra030204 // Bra030488
GO:0030001	P	metal ion transport	8	297	224	37767	0.00051	0.0076	// Bra007319 // Bra008923 // Bra003276 // Bra018341 // Bra027641 // Bra008431 // Bra023790 // Bra009906
GO:0006091	P	generation of precursor metabolites and energy	9	297	285	37767	0.00055	0.0081	// Bra003211 // Bra009537 // Bra003336 // Bra019652 // Bra029791 // Bra030204 // Bra019733 // Bra015886 // Bra039746
GO:0016053	P	organic acid biosynthetic process	11	297	417	37767	0.0006	0.0086	// Bra022837 // Bra037338 // Bra013643 // Bra001974 // Bra002352 // Bra002793 // Bra015023 // Bra021642 // Bra006589 // Bra027887 // Bra021736
GO:0046394	P	carboxylic acid biosynthetic process	11	297	417	37767	0.0006	0.0086	// Bra022837 // Bra037338 // Bra013643 // Bra001974 // Bra002352 // Bra002793 // Bra015023 // Bra021642 // Bra006589 // Bra027887 // Bra021736
GO:0080134	P	regulation of response to stress	5	297	83	37767	0.00065	0.0092	// Bra020776 // Bra018873 // Bra018485 // Bra021642 // Bra017511
GO:0009966	P	regulation of signal transduction	6	297	128	37767	0.00067	0.0094	// Bra020776 // Bra036473 // Bra002935 // Bra029685 // Bra029572 // Bra029530
GO:0051641	P	cellular localization	13	297	569	37767	0.00073	0.01	// Bra015093 // Bra017321 // Bra022792 // Bra009405 // Bra018873 // Bra030991 // Bra035095 // Bra021642 // Bra006183 // Bra004548 // Bra021150 // Bra016113 // Bra001271
GO:0010646	P	regulation of cell communication	6	297	131	37767	0.00075	0.01	// Bra020776 // Bra036473 // Bra002935 // Bra029685 // Bra029572 // Bra029530
GO:0045184	P	establishment of protein localization	10	297	381	37767	0.0011	0.015	// Bra015093 // Bra009405 // Bra018873 // Bra015600 // Bra036507 // Bra001271 // Bra004548 // Bra021150 // Bra035095 // Bra021642
GO:0015031	P	protein transport	10	297	381	37767	0.0011	0.015	// Bra015093 // Bra009405 // Bra018873 // Bra015600 // Bra036507 // Bra001271 // Bra004548 // Bra021150 // Bra035095 // Bra021642
GO:0051649	P	establishment of localization in cell	12	297	525	37767	0.0012	0.015	// Bra017321 // Bra022792 // Bra009405 // Bra018873 // Bra030991 // Bra035095 // Bra021642 // Bra006183 // Bra004548 // Bra021150 // Bra016113 // Bra001271
GO:0009259	P	ribonucleotide metabolic process	5	297	96	37767	0.0012	0.016	// Bra033796 // Bra036682 // Bra003469 // Bra020233 // Bra035095
GO:0044255	P	cellular lipid metabolic process	13	297	618	37767	0.0015	0.02	// Bra022837 // Bra017321 // Bra013643 // Bra001974 // Bra037338 // Bra037804 // Bra001229 // Bra011783 // Bra021642 // Bra021736 // Bra030204 // Bra030617 // Bra026519
GO:0006066	P	alcohol metabolic process	8	297	270	37767	0.0016	0.021	// Bra003567 // Bra017321 // Bra013643 // Bra011792 // Bra011783 // Bra004562 // Bra028474 // Bra019733
GO:0008104	P	protein localization	10	297	408	37767	0.0018	0.023	// Bra015093 // Bra009405 // Bra018873 // Bra015600 // Bra036507 // Bra001271 // Bra004548 // Bra021150 // Bra035095 // Bra021642
GO:0016051	P	carbohydrate biosynthetic process	8	297	277	37767	0.0019	0.024	// Bra026009 // Bra040510 // Bra015104 // Bra021650 // Bra003336 // Bra011792 // Bra005091 // Bra011783
GO:0044267	P	cellular protein metabolic process	43	297	3487	37767	0.0023	0.029	// Bra033573 // Bra032214 // Bra011739 // Bra027173 // Bra000277 // Bra008726 // Bra008404 // Bra019576 // Bra005067 // Bra010914 // Bra039235 // Bra040510 // Bra040598 // Bra036473 // Bra038738 // Bra010735 // Bra020996 // Bra006122 // Bra035635 // Bra036723 // Bra029530 // Bra024807 // Bra035439 // Bra006812 // Bra012447 // Bra008617 // Bra000209 // Bra022820 // Bra020776 // Bra014977 // Bra001…
GO:0006631	P	fatty acid metabolic process	7	297	225	37767	0.0024	0.03	// Bra022837 // Bra037338 // Bra013643 // Bra001974 // Bra037804 // Bra021736 // Bra030204
GO:0065007	P	biological regulation	49	297	4188	37767	0.0033	0.039	// Bra027158 // Bra027669 // Bra006807 // Bra015281 // Bra000195 // Bra027173 // Bra025638 // Bra000277 // Bra032254 // Bra020996 // Bra024792 // Bra002935 // Bra020776 // Bra037338 // Bra013643 // Bra036473 // Bra034120 // Bra005305 // Bra002834 // Bra018485 // Bra026333 // Bra033923 // Bra021642 // Bra029572 // Bra029530 // Bra012812 // Bra039939 // Bra012447 // Bra040510 // Bra018873 // Bra030…
GO:0016052	P	carbohydrate catabolic process	5	297	128	37767	0.004	0.047	// Bra008214 // Bra019733 // Bra004562 // Bra028474 // Bra011881
GO:0050789	P	regulation of biological process	44	297	3697	37767	0.004	0.047	// Bra027158 // Bra025638 // Bra006807 // Bra015281 // Bra000195 // Bra027173 // Bra000277 // Bra032254 // Bra020996 // Bra024792 // Bra002935 // Bra020776 // Bra037338 // Bra036473 // Bra034120 // Bra005305 // Bra002834 // Bra018485 // Bra026333 // Bra033923 // Bra021642 // Bra029572 // Bra029530 // Bra012812 // Bra039939 // Bra012447 // Bra040510 // Bra018873 // Bra020155 // Bra029685 // Bra030…
GO:0019637	P	organophosphate metabolic process	5	297	130	37767	0.0043	0.05	// Bra003567 // Bra037338 // Bra017321 // Bra030617 // Bra026519
GO:0048583	P	regulation of response to stimulus	6	297	188	37767	0.0043	0.05	// Bra020776 // Bra018873 // Bra017511 // Bra021642 // Bra029530 // Bra018485
GO:0006633	P	fatty acid biosynthetic process	5	297	140	37767	0.0057	0.066	// Bra021736 // Bra022837 // Bra037338 // Bra013643 // Bra001974
GO:0008652	P	cellular amino acid biosynthetic process	6	297	202	37767	0.006	0.068	// Bra013643 // Bra002352 // Bra002793 // Bra015023 // Bra006589 // Bra027887
GO:0019538	P	protein metabolic process	46	297	4009	37767	0.0062	0.07	// Bra033573 // Bra032214 // Bra011739 // Bra027173 // Bra000277 // Bra008726 // Bra008404 // Bra019576 // Bra001359 // Bra005067 // Bra010914 // Bra039235 // Bra040510 // Bra040598 // Bra036473 // Bra038738 // Bra018485 // Bra010735 // Bra020996 // Bra006122 // Bra035635 // Bra036723 // Bra029530 // Bra024807 // Bra035439 // Bra006812 // Bra012447 // Bra008617 // Bra000209 // Bra022820 // Bra020…
GO:0007010	P	cytoskeleton organization	5	297	145	37767	0.0066	0.073	// Bra027158 // Bra024854 // Bra000238 // Bra002668 // Bra029530
GO:0006605	P	protein targeting	5	297	155	37767	0.0086	0.095	// Bra004548 // Bra018873 // Bra001271 // Bra035095 // Bra021642
GO:0008610	P	lipid biosynthetic process	9	297	439	37767	0.0091	0.099	// Bra022837 // Bra017321 // Bra013643 // Bra001974 // Bra037338 // Bra011783 // Bra021642 // Bra021736 // Bra026519
GO:0070647	P	protein modification by small protein conjugation or removal	5	297	158	37767	0.0093	0.1	// Bra029530 // Bra010914 // Bra019576 // Bra040510 // Bra017511
GO:0009309	P	amine biosynthetic process	6	297	229	37767	0.011	0.11	// Bra013643 // Bra002352 // Bra002793 // Bra015023 // Bra006589 // Bra027887
GO:0005996	P	monosaccharide metabolic process	5	297	168	37767	0.012	0.12	// Bra011792 // Bra019733 // Bra017321 // Bra004562 // Bra028474
GO:0046483	P	heterocycle metabolic process	9	297	460	37767	0.012	0.13	// Bra002473 // Bra017321 // Bra033796 // Bra003469 // Bra020233 // Bra027887 // Bra036682 // Bra030488 // Bra035095
GO:0046907	P	intracellular transport	9	297	463	37767	0.012	0.13	// Bra022792 // Bra009405 // Bra018873 // Bra030991 // Bra001271 // Bra004548 // Bra021150 // Bra035095 // Bra021642
GO:0006886	P	intracellular protein transport	7	297	311	37767	0.013	0.13	// Bra009405 // Bra018873 // Bra001271 // Bra021642 // Bra004548 // Bra035095 // Bra021150
GO:0016070	P	RNA metabolic process	22	297	1657	37767	0.013	0.13	// Bra015281 // Bra025462 // Bra000195 // Bra013362 // Bra024792 // Bra025027 // Bra012447 // Bra013643 // Bra027835 // Bra034120 // Bra005305 // Bra033923 // Bra029530 // Bra012812 // Bra017321 // Bra040510 // Bra009574 // Bra024534 // Bra017390 // Bra004507 // Bra037341 // Bra004548
GO:0048589	P	developmental growth	6	297	242	37767	0.014	0.14	// Bra027669 // Bra037338 // Bra006807 // Bra027173 // Bra021340 // Bra008404
GO:0034613	P	cellular protein localization	7	297	322	37767	0.015	0.15	// Bra009405 // Bra018873 // Bra001271 // Bra021642 // Bra004548 // Bra035095 // Bra021150
GO:0007242	P	intracellular signaling cascade	11	297	659	37767	0.017	0.17	// Bra020776 // Bra022792 // Bra036473 // Bra004507 // Bra002935 // Bra000277 // Bra020155 // Bra021642 // Bra029685 // Bra029572 // Bra029530
GO:0006629	P	lipid metabolic process	13	297	841	37767	0.018	0.17	// Bra022837 // Bra017321 // Bra013643 // Bra001974 // Bra037338 // Bra037804 // Bra001229 // Bra011783 // Bra021642 // Bra021736 // Bra030204 // Bra030617 // Bra026519
GO:0051188	P	cofactor biosynthetic process	5	297	191	37767	0.019	0.19	// Bra002473 // Bra027158 // Bra030488 // Bra017321 // Bra013720
GO:0070727	P	cellular macromolecule localization	7	297	341	37767	0.02	0.19	// Bra009405 // Bra018873 // Bra001271 // Bra021642 // Bra004548 // Bra035095 // Bra021150
GO:0034641	P	cellular nitrogen compound metabolic process	9	297	506	37767	0.021	0.2	// Bra002473 // Bra017321 // Bra013643 // Bra002352 // Bra002793 // Bra015023 // Bra006589 // Bra028474 // Bra027887
GO:0032989	P	cellular component morphogenesis	6	297	289	37767	0.029	0.27	// Bra027669 // Bra006807 // Bra027173 // Bra024796 // Bra008404 // Bra029530
GO:0010605	P	negative regulation of macromolecule metabolic process	5	297	219	37767	0.032	0.3	// Bra018485 // Bra004507 // Bra032254 // Bra017390 // Bra040510
GO:0044249	P	cellular biosynthetic process	50	297	4925	37767	0.036	0.33	// Bra027158 // Bra027669 // Bra015281 // Bra000195 // Bra027173 // Bra024792 // Bra017321 // Bra002473 // Bra039235 // Bra037338 // Bra013643 // Bra002793 // Bra034120 // Bra005305 // Bra003336 // Bra033923 // Bra002352 // Bra019652 // Bra011783 // Bra015023 // Bra021642 // Bra029530 // Bra030488 // Bra012812 // Bra037584 // Bra035439 // Bra018873 // Bra012447 // Bra040510 // Bra021736 // Bra027…
GO:0007165	P	signal transduction	16	297	1228	37767	0.036	0.33	// Bra020776 // Bra022792 // Bra036473 // Bra004507 // Bra002834 // Bra035103 // Bra000277 // Bra020155 // Bra002935 // Bra020996 // Bra029685 // Bra029572 // Bra029530 // Bra017807 // Bra003201 // Bra021642
GO:0006351	P	transcription, DNA-dependent	14	297	1039	37767	0.038	0.35	// Bra017321 // Bra012447 // Bra040510 // Bra015281 // Bra034120 // Bra005305 // Bra004507 // Bra000195 // Bra033923 // Bra024792 // Bra029530 // Bra037341 // Bra004548 // Bra012812
GO:0032774	P	RNA biosynthetic process	14	297	1040	37767	0.038	0.35	// Bra017321 // Bra012447 // Bra040510 // Bra015281 // Bra034120 // Bra005305 // Bra004507 // Bra000195 // Bra033923 // Bra024792 // Bra029530 // Bra037341 // Bra004548 // Bra012812
GO:0044271	P	cellular nitrogen compound biosynthetic process	7	297	394	37767	0.039	0.35	// Bra017321 // Bra013643 // Bra002352 // Bra002793 // Bra015023 // Bra006589 // Bra027887
GO:0006807	P	nitrogen compound metabolic process	40	297	3826	37767	0.04	0.36	// Bra027158 // Bra041082 // Bra015281 // Bra000195 // Bra027173 // Bra013362 // Bra024792 // Bra025027 // Bra017321 // Bra025462 // Bra002473 // Bra032979 // Bra013643 // Bra027835 // Bra034120 // Bra005305 // Bra033923 // Bra002352 // Bra002793 // Bra003469 // Bra015023 // Bra029530 // Bra012812 // Bra039939 // Bra012447 // Bra020233 // Bra040510 // Bra009574 // Bra024534 // Bra033796 // Bra027…
GO:0009892	P	negative regulation of metabolic process	5	297	236	37767	0.041	0.37	// Bra018485 // Bra004507 // Bra032254 // Bra017390 // Bra040510
GO:0006139	P	nucleobase, nucleoside, nucleotide and nucleic acid metabolic process	34	297	3198	37767	0.046	0.41	// Bra027158 // Bra041082 // Bra015281 // Bra000195 // Bra027173 // Bra013362 // Bra024792 // Bra025027 // Bra017321 // Bra025462 // Bra032979 // Bra013643 // Bra027835 // Bra034120 // Bra005305 // Bra033923 // Bra003469 // Bra029530 // Bra012812 // Bra039939 // Bra012447 // Bra040510 // Bra009574 // Bra024534 // Bra033796 // Bra004548 // Bra026009 // Bra017390 // Bra028474 // Bra004507 // Bra035…
GO:0006519	P	cellular amino acid and derivative metabolic process	10	297	682	37767	0.046	0.41	// Bra002473 // Bra012447 // Bra013643 // Bra018873 // Bra002352 // Bra002793 // Bra011783 // Bra015023 // Bra006589 // Bra027887
GO:0006355	P	regulation of transcription, DNA-dependent	13	297	987	37767	0.052	0.45	// Bra015281 // Bra012447 // Bra040510 // Bra034120 // Bra005305 // Bra004507 // Bra000195 // Bra033923 // Bra024792 // Bra029530 // Bra037341 // Bra004548 // Bra012812
GO:0051252	P	regulation of RNA metabolic process	13	297	996	37767	0.055	0.47	// Bra015281 // Bra012447 // Bra040510 // Bra034120 // Bra005305 // Bra004507 // Bra000195 // Bra033923 // Bra024792 // Bra029530 // Bra037341 // Bra004548 // Bra012812
GO:0040007	P	growth	6	297	340	37767	0.055	0.47	// Bra027669 // Bra037338 // Bra006807 // Bra027173 // Bra021340 // Bra008404
GO:0000902	P	cell morphogenesis	5	297	259	37767	0.057	0.48	// Bra008404 // Bra027669 // Bra027173 // Bra006807 // Bra029530
GO:0006520	P	cellular amino acid metabolic process	7	297	430	37767	0.057	0.48	// Bra002473 // Bra013643 // Bra002352 // Bra002793 // Bra015023 // Bra006589 // Bra027887
GO:0044106	P	cellular amine metabolic process	7	297	438	37767	0.061	0.51	// Bra002473 // Bra013643 // Bra002352 // Bra002793 // Bra015023 // Bra006589 // Bra027887
GO:0009058	P	biosynthetic process	50	297	5118	37767	0.062	0.52	// Bra027158 // Bra027669 // Bra015281 // Bra000195 // Bra027173 // Bra024792 // Bra017321 // Bra002473 // Bra039235 // Bra037338 // Bra013643 // Bra002793 // Bra034120 // Bra005305 // Bra003336 // Bra033923 // Bra002352 // Bra019652 // Bra011783 // Bra015023 // Bra021642 // Bra029530 // Bra030488 // Bra012812 // Bra037584 // Bra035439 // Bra018873 // Bra012447 // Bra040510 // Bra021736 // Bra027…
GO:0048519	P	negative regulation of biological process	7	297	442	37767	0.064	0.52	// Bra020776 // Bra017390 // Bra040510 // Bra004507 // Bra032254 // Bra021642 // Bra018485
GO:0030154	P	cell differentiation	6	297	355	37767	0.065	0.53	// Bra027669 // Bra006807 // Bra027173 // Bra008404 // Bra029530 // Bra035095
GO:0007049	P	cell cycle	5	297	275	37767	0.069	0.56	// Bra012894 // Bra032979 // Bra001736 // Bra027173 // Bra040510
GO:0032535	P	regulation of cellular component size	5	297	277	37767	0.071	0.57	// Bra008404 // Bra027158 // Bra027669 // Bra027173 // Bra006807
GO:0090066	P	regulation of anatomical structure size	5	297	277	37767	0.071	0.57	// Bra008404 // Bra027158 // Bra027669 // Bra027173 // Bra006807
GO:0044265	P	cellular macromolecule catabolic process	7	297	465	37767	0.078	0.62	// Bra033573 // Bra040510 // Bra027173 // Bra010735 // Bra004562 // Bra028474 // Bra019733
GO:0050794	P	regulation of cellular process	34	297	3375	37767	0.083	0.66	// Bra027158 // Bra025638 // Bra006807 // Bra015281 // Bra000195 // Bra027173 // Bra000277 // Bra024792 // Bra033923 // Bra002935 // Bra020776 // Bra032979 // Bra036473 // Bra034120 // Bra005305 // Bra002834 // Bra020996 // Bra021642 // Bra029572 // Bra029530 // Bra012812 // Bra012447 // Bra040510 // Bra018873 // Bra020155 // Bra029685 // Bra030204 // Bra017807 // Bra022792 // Bra004507 // Bra035…
GO:0065008	P	regulation of biological quality	9	297	665	37767	0.084	0.66	// Bra027158 // Bra027669 // Bra017390 // Bra013643 // Bra027173 // Bra025638 // Bra008404 // Bra015093 // Bra006807
GO:0006952	P	defense response	10	297	766	37767	0.085	0.66	// Bra020776 // Bra017390 // Bra017403 // Bra018873 // Bra035103 // Bra017511 // Bra021642 // Bra031482 // Bra018485 // Bra017807
GO:0033554	P	cellular response to stress	6	297	399	37767	0.099	0.77	// Bra020776 // Bra032979 // Bra041082 // Bra018873 // Bra021642 // Bra028520
GO:0019222	P	regulation of metabolic process	23	297	2210	37767	0.11	0.82	// Bra015281 // Bra006807 // Bra000195 // Bra027173 // Bra032254 // Bra004548 // Bra020776 // Bra034120 // Bra005305 // Bra026333 // Bra033923 // Bra029530 // Bra012812 // Bra039939 // Bra012447 // Bra040510 // Bra018873 // Bra030204 // Bra018485 // Bra017390 // Bra004507 // Bra037341 // Bra024792
GO:0009791	P	post-embryonic development	9	297	705	37767	0.11	0.83	// Bra027669 // Bra017390 // Bra040510 // Bra017403 // Bra022501 // Bra015093 // Bra024796 // Bra029530 // Bra004548
GO:0048869	P	cellular developmental process	7	297	520	37767	0.12	0.91	// Bra027669 // Bra006807 // Bra027173 // Bra024796 // Bra008404 // Bra029530 // Bra035095
GO:0009308	P	amine metabolic process	7	297	521	37767	0.12	0.91	// Bra002473 // Bra013643 // Bra002352 // Bra002793 // Bra015023 // Bra006589 // Bra027887
GO:0080090	P	regulation of primary metabolic process	17	297	1952	37767	0.37	1	// Bra015281 // Bra018873 // Bra012447 // Bra040510 // Bra034120 // Bra005305 // Bra004507 // Bra000195 // Bra027173 // Bra033923 // Bra029530 // Bra024792 // Bra004548 // Bra037341 // Bra030204 // Bra018485 // Bra012812
GO:0051716	P	cellular response to stimulus	9	297	840	37767	0.22	1	// Bra020776 // Bra032979 // Bra041082 // Bra004507 // Bra018873 // Bra017390 // Bra021642 // Bra029530 // Bra028520
GO:0000003	P	reproduction	12	297	1186	37767	0.23	1	// Bra027669 // Bra006807 // Bra040510 // Bra017403 // Bra022501 // Bra027173 // Bra015093 // Bra024796 // Bra008404 // Bra029530 // Bra004548 // Bra035095
GO:0048513	P	organ development	9	297	838	37767	0.22	1	// Bra021340 // Bra037338 // Bra022792 // Bra040510 // Bra034120 // Bra001133 // Bra024796 // Bra029530 // Bra004548
GO:0060255	P	regulation of macromolecule metabolic process	19	297	2060	37767	0.27	1	// Bra039939 // Bra012447 // Bra040510 // Bra015281 // Bra034120 // Bra005305 // Bra004507 // Bra000195 // Bra027173 // Bra026333 // Bra033923 // Bra032254 // Bra017390 // Bra024792 // Bra029530 // Bra037341 // Bra004548 // Bra018485 // Bra012812
GO:0003006	P	reproductive developmental process	11	297	978	37767	0.15	1	// Bra027669 // Bra006807 // Bra040510 // Bra017403 // Bra022501 // Bra015093 // Bra024796 // Bra008404 // Bra029530 // Bra004548 // Bra035095
GO:0010033	P	response to organic substance	13	297	1342	37767	0.26	1	// Bra034120 // Bra017390 // Bra039174 // Bra011559 // Bra018873 // Bra027173 // Bra022501 // Bra011783 // Bra030991 // Bra028520 // Bra029530 // Bra019733 // Bra021642
GO:0009607	P	response to biotic stimulus	5	297	638	37767	0.56	1	// Bra017390 // Bra018873 // Bra027173 // Bra028520 // Bra017403
GO:0009725	P	response to hormone stimulus	5	297	982	37767	0.89	1	// Bra039174 // Bra029530 // Bra019733 // Bra022501 // Bra011559
GO:0034645	P	cellular macromolecule biosynthetic process	26	297	3661	37767	0.74	1	// Bra015281 // Bra000195 // Bra027173 // Bra024792 // Bra012447 // Bra039235 // Bra032979 // Bra034120 // Bra005305 // Bra003336 // Bra033923 // Bra029530 // Bra012812 // Bra035439 // Bra017321 // Bra040510 // Bra008753 // Bra000009 // Bra015940 // Bra026009 // Bra015104 // Bra021650 // Bra004507 // Bra005091 // Bra037341 // Bra004548
GO:0050793	P	regulation of developmental process	5	297	377	37767	0.18	1	// Bra029530 // Bra021340 // Bra037338 // Bra027173 // Bra017403
GO:0009889	P	regulation of biosynthetic process	16	297	1881	37767	0.41	1	// Bra015281 // Bra018873 // Bra012447 // Bra040510 // Bra034120 // Bra005305 // Bra004507 // Bra000195 // Bra027173 // Bra033923 // Bra029530 // Bra024792 // Bra004548 // Bra037341 // Bra030204 // Bra012812
GO:0006950	P	response to stress	18	297	2320	37767	0.56	1	// Bra020776 // Bra032979 // Bra041082 // Bra040510 // Bra017403 // Bra034120 // Bra018873 // Bra027173 // Bra017390 // Bra035103 // Bra017511 // Bra027641 // Bra028520 // Bra031482 // Bra029530 // Bra017807 // Bra018485 // Bra021642
GO:0010556	P	regulation of macromolecule biosynthetic process	14	297	1843	37767	0.59	1	// Bra015281 // Bra012447 // Bra040510 // Bra034120 // Bra005305 // Bra004507 // Bra000195 // Bra027173 // Bra033923 // Bra024792 // Bra029530 // Bra037341 // Bra004548 // Bra012812
GO:0006350	P	transcription	14	297	1923	37767	0.65	1	// Bra017321 // Bra012447 // Bra040510 // Bra015281 // Bra034120 // Bra005305 // Bra004507 // Bra000195 // Bra033923 // Bra024792 // Bra029530 // Bra037341 // Bra004548 // Bra012812
GO:0009314	P	response to radiation	5	297	613	37767	0.53	1	// Bra029530 // Bra011783 // Bra015093 // Bra040510 // Bra004507
GO:0009416	P	response to light stimulus	5	297	596	37767	0.5	1	// Bra029530 // Bra011783 // Bra015093 // Bra040510 // Bra004507
GO:0070887	P	cellular response to chemical stimulus	6	297	452	37767	0.15	1	// Bra020776 // Bra017390 // Bra018873 // Bra028520 // Bra029530 // Bra021642
GO:0007154	P	cell communication	7	297	1399	37767	0.92	1	// Bra020776 // Bra036473 // Bra002935 // Bra021642 // Bra029685 // Bra029572 // Bra029530
GO:0009719	P	response to endogenous stimulus	6	297	1068	37767	0.85	1	// Bra039174 // Bra011559 // Bra022501 // Bra021642 // Bra029530 // Bra019733
GO:0009653	P	anatomical structure morphogenesis	8	297	637	37767	0.13	1	// Bra027669 // Bra006807 // Bra001133 // Bra027173 // Bra021340 // Bra024796 // Bra008404 // Bra029530
GO:0006508	P	proteolysis	5	297	810	37767	0.76	1	// Bra001359 // Bra027173 // Bra010735 // Bra028233 // Bra033573
GO:0032502	P	developmental process	19	297	2304	37767	0.45	1	// Bra022792 // Bra027669 // Bra037338 // Bra006807 // Bra040510 // Bra017403 // Bra022501 // Bra001133 // Bra015093 // Bra027173 // Bra021340 // Bra024796 // Bra034120 // Bra008404 // Bra017390 // Bra029530 // Bra004548 // Bra032979 // Bra035095
GO:0032501	P	multicellular organismal process	19	297	2094	37767	0.29	1	// Bra022792 // Bra027669 // Bra037338 // Bra006807 // Bra040510 // Bra017403 // Bra022501 // Bra001133 // Bra015093 // Bra027173 // Bra021340 // Bra024796 // Bra034120 // Bra008404 // Bra017390 // Bra029530 // Bra004548 // Bra032979 // Bra035095
GO:0048608	P	reproductive structure development	8	297	978	37767	0.51	1	// Bra027669 // Bra040510 // Bra017403 // Bra022501 // Bra015093 // Bra024796 // Bra029530 // Bra004548
GO:0009628	P	response to abiotic stimulus	7	297	1471	37767	0.94	1	// Bra015093 // Bra040510 // Bra034120 // Bra004507 // Bra011783 // Bra021642 // Bra029530
GO:0048731	P	system development	9	297	839	37767	0.22	1	// Bra021340 // Bra037338 // Bra022792 // Bra040510 // Bra034120 // Bra001133 // Bra024796 // Bra029530 // Bra004548
GO:0050896	P	response to stimulus	27	297	4057	37767	0.84	1	// Bra041082 // Bra011559 // Bra027173 // Bra027641 // Bra020776 // Bra032979 // Bra017403 // Bra034120 // Bra011783 // Bra028520 // Bra029530 // Bra019733 // Bra021642 // Bra040510 // Bra022501 // Bra018873 // Bra031482 // Bra018485 // Bra017807 // Bra015093 // Bra017390 // Bra004507 // Bra035103 // Bra017511 // Bra039174 // Bra030991 // Bra026519
GO:0031326	P	regulation of cellular biosynthetic process	16	297	1881	37767	0.41	1	// Bra015281 // Bra018873 // Bra012447 // Bra040510 // Bra034120 // Bra005305 // Bra004507 // Bra000195 // Bra027173 // Bra033923 // Bra029530 // Bra024792 // Bra004548 // Bra037341 // Bra030204 // Bra012812
GO:0031323	P	regulation of cellular metabolic process	18	297	2036	37767	0.34	1	// Bra015281 // Bra020776 // Bra018873 // Bra012447 // Bra006807 // Bra040510 // Bra034120 // Bra005305 // Bra004507 // Bra000195 // Bra027173 // Bra033923 // Bra029530 // Bra024792 // Bra004548 // Bra037341 // Bra030204 // Bra012812
GO:0045449	P	regulation of transcription	13	297	1802	37767	0.66	1	// Bra015281 // Bra012447 // Bra040510 // Bra034120 // Bra005305 // Bra004507 // Bra000195 // Bra033923 // Bra024792 // Bra029530 // Bra037341 // Bra004548 // Bra012812
GO:0007275	P	multicellular organismal development	18	297	2020	37767	0.33	1	// Bra022792 // Bra027669 // Bra037338 // Bra006807 // Bra040510 // Bra017403 // Bra022501 // Bra015093 // Bra001133 // Bra021340 // Bra024796 // Bra034120 // Bra008404 // Bra017390 // Bra029530 // Bra004548 // Bra032979 // Bra035095
GO:0010467	P	gene expression	25	297	3962	37767	0.9	1	// Bra015281 // Bra025462 // Bra000195 // Bra032254 // Bra025027 // Bra012447 // Bra013643 // Bra027835 // Bra034120 // Bra005305 // Bra026333 // Bra033923 // Bra029530 // Bra012812 // Bra035439 // Bra039939 // Bra017321 // Bra040510 // Bra000009 // Bra004548 // Bra015940 // Bra017390 // Bra004507 // Bra037341 // Bra024792
GO:0051704	P	multi-organism process	6	297	776	37767	0.57	1	// Bra027669 // Bra017390 // Bra006807 // Bra017403 // Bra018873 // Bra008404
GO:0010468	P	regulation of gene expression	17	297	2001	37767	0.41	1	// Bra039939 // Bra012447 // Bra040510 // Bra015281 // Bra034120 // Bra005305 // Bra004507 // Bra000195 // Bra026333 // Bra033923 // Bra032254 // Bra017390 // Bra024792 // Bra004548 // Bra037341 // Bra029530 // Bra012812
GO:0019219	P	regulation of nucleobase, nucleoside, nucleotide and nucleic acid metabolic process	14	297	1847	37767	0.59	1	// Bra015281 // Bra012447 // Bra040510 // Bra034120 // Bra005305 // Bra004507 // Bra000195 // Bra027173 // Bra033923 // Bra024792 // Bra029530 // Bra037341 // Bra004548 // Bra012812
GO:0022414	P	reproductive process	12	297	1161	37767	0.21	1	// Bra027669 // Bra006807 // Bra040510 // Bra017403 // Bra022501 // Bra027173 // Bra015093 // Bra024796 // Bra008404 // Bra029530 // Bra004548 // Bra035095
GO:0009059	P	macromolecule biosynthetic process	26	297	3685	37767	0.75	1	// Bra015281 // Bra000195 // Bra027173 // Bra024792 // Bra012447 // Bra039235 // Bra032979 // Bra034120 // Bra005305 // Bra003336 // Bra033923 // Bra029530 // Bra012812 // Bra035439 // Bra017321 // Bra040510 // Bra008753 // Bra000009 // Bra015940 // Bra026009 // Bra015104 // Bra021650 // Bra004507 // Bra005091 // Bra037341 // Bra004548
GO:0051171	P	regulation of nitrogen compound metabolic process	14	297	1888	37767	0.63	1	// Bra015281 // Bra012447 // Bra040510 // Bra034120 // Bra005305 // Bra004507 // Bra000195 // Bra027173 // Bra033923 // Bra024792 // Bra029530 // Bra037341 // Bra004548 // Bra012812
GO:0042221	P	response to chemical stimulus	16	297	2085	37767	0.58	1	// Bra020776 // Bra034120 // Bra017390 // Bra039174 // Bra011559 // Bra018873 // Bra027173 // Bra027641 // Bra022501 // Bra011783 // Bra030991 // Bra028520 // Bra021642 // Bra029530 // Bra019733 // Bra026519
GO:0009057	P	macromolecule catabolic process	10	297	982	37767	0.25	1	// Bra008214 // Bra033573 // Bra040510 // Bra011881 // Bra027173 // Bra010735 // Bra004562 // Bra028474 // Bra019733 // Bra018485
GO:0048856	P	anatomical structure development	16	297	1726	37767	0.29	1	// Bra022792 // Bra027669 // Bra037338 // Bra006807 // Bra040510 // Bra017403 // Bra022501 // Bra001133 // Bra015093 // Bra027173 // Bra021340 // Bra024796 // Bra034120 // Bra008404 // Bra029530 // Bra004548
GO:0006396	P	RNA processing	6	297	453	37767	0.15	1	// Bra017390 // Bra025462 // Bra027835 // Bra025027 // Bra017321 // Bra013643
GO:0005488	F	binding	184	297	11258	37767	4.5e-30	1.7e-27	// Bra019094 // Bra009466 // Bra041082 // Bra027158 // Bra009015 // Bra000238 // Bra026931 // Bra008890 // Bra032254 // Bra015682 // Bra039746 // Bra025462 // Bra016082 // Bra013643 // Bra038738 // Bra016646 // Bra038937 // Bra003336 // Bra031006 // Bra006122 // Bra000879 // Bra008034 // Bra035095 // Bra030617 // Bra012447 // Bra036288 // Bra012565 // Bra033796 // Bra014977 // Bra001718 // Bra026…
GO:0005515	F	protein binding	76	297	2944	37767	2.6e-20	5e-18	// Bra028846 // Bra025462 // Bra002834 // Bra004282 // Bra009015 // Bra009405 // Bra000238 // Bra027173 // Bra002668 // Bra026931 // Bra026954 // Bra008890 // Bra008404 // Bra015682 // Bra005123 // Bra027708 // Bra017592 // Bra027625 // Bra026760 // Bra010914 // Bra002473 // Bra007319 // Bra024854 // Bra006812 // Bra002593 // Bra028409 // Bra038937 // Bra015624 // Bra029345 // Bra003276 // Bra028…
GO:0000166	F	nucleotide binding	65	297	2267	37767	1.7e-19	2.1e-17	// Bra019094 // Bra009466 // Bra006807 // Bra017807 // Bra027158 // Bra011739 // Bra009405 // Bra011783 // Bra000277 // Bra007319 // Bra008726 // Bra008404 // Bra025027 // Bra019576 // Bra005067 // Bra029345 // Bra039746 // Bra002352 // Bra013104 // Bra030488 // Bra016037 // Bra022820 // Bra036473 // Bra003469 // Bra003336 // Bra020996 // Bra006122 // Bra003276 // Bra035635 // Bra036723 // Bra018…
GO:0046872	F	metal ion binding	59	297	1997	37767	2.8e-18	2.7e-16	// Bra022698 // Bra009466 // Bra028846 // Bra009015 // Bra027170 // Bra039412 // Bra008890 // Bra027641 // Bra027887 // Bra015682 // Bra000699 // Bra037238 // Bra027625 // Bra007912 // Bra038204 // Bra031736 // Bra013643 // Bra027970 // Bra038738 // Bra000836 // Bra003336 // Bra039746 // Bra003276 // Bra034798 // Bra029572 // Bra029791 // Bra040169 // Bra023790 // Bra009906 // Bra038697 // Bra009…
GO:0030554	F	adenyl nucleotide binding	50	297	1465	37767	5.9e-18	3.2e-16	// Bra027158 // Bra006807 // Bra017807 // Bra002834 // Bra011739 // Bra000277 // Bra008726 // Bra008404 // Bra005067 // Bra006122 // Bra030488 // Bra007319 // Bra016037 // Bra022820 // Bra036473 // Bra011783 // Bra020996 // Bra029345 // Bra003276 // Bra035635 // Bra036723 // Bra018605 // Bra008034 // Bra023790 // Bra024807 // Bra037804 // Bra006812 // Bra019576 // Bra037220 // Bra008617 // Bra000…
GO:0017076	F	purine nucleotide binding	54	297	1713	37767	6.6e-18	3.2e-16	// Bra027158 // Bra006807 // Bra017807 // Bra002834 // Bra011739 // Bra009405 // Bra011783 // Bra000277 // Bra008726 // Bra008404 // Bra005067 // Bra029345 // Bra030488 // Bra007319 // Bra016037 // Bra022820 // Bra036473 // Bra003469 // Bra020996 // Bra006122 // Bra003276 // Bra035635 // Bra036723 // Bra018605 // Bra008034 // Bra023790 // Bra024807 // Bra037804 // Bra006812 // Bra019576 // Bra037…
GO:0001883	F	purine nucleoside binding	50	297	1465	37767	5.9e-18	3.2e-16	// Bra027158 // Bra006807 // Bra017807 // Bra002834 // Bra011739 // Bra000277 // Bra008726 // Bra008404 // Bra005067 // Bra006122 // Bra030488 // Bra007319 // Bra016037 // Bra022820 // Bra036473 // Bra011783 // Bra020996 // Bra029345 // Bra003276 // Bra035635 // Bra036723 // Bra018605 // Bra008034 // Bra023790 // Bra024807 // Bra037804 // Bra006812 // Bra019576 // Bra037220 // Bra008617 // Bra000…
GO:0001882	F	nucleoside binding	50	297	1465	37767	5.9e-18	3.2e-16	// Bra027158 // Bra006807 // Bra017807 // Bra002834 // Bra011739 // Bra000277 // Bra008726 // Bra008404 // Bra005067 // Bra006122 // Bra030488 // Bra007319 // Bra016037 // Bra022820 // Bra036473 // Bra011783 // Bra020996 // Bra029345 // Bra003276 // Bra035635 // Bra036723 // Bra018605 // Bra008034 // Bra023790 // Bra024807 // Bra037804 // Bra006812 // Bra019576 // Bra037220 // Bra008617 // Bra000…
GO:0043169	F	cation binding	59	297	2087	37767	2e-17	7.9e-16	// Bra022698 // Bra009466 // Bra028846 // Bra009015 // Bra027170 // Bra039412 // Bra008890 // Bra027641 // Bra027887 // Bra015682 // Bra000699 // Bra037238 // Bra027625 // Bra007912 // Bra038204 // Bra031736 // Bra013643 // Bra027970 // Bra038738 // Bra000836 // Bra003336 // Bra039746 // Bra003276 // Bra034798 // Bra029572 // Bra029791 // Bra040169 // Bra023790 // Bra009906 // Bra038697 // Bra009…
GO:0043167	F	ion binding	59	297	2087	37767	2e-17	7.9e-16	// Bra022698 // Bra009466 // Bra028846 // Bra009015 // Bra027170 // Bra039412 // Bra008890 // Bra027641 // Bra027887 // Bra015682 // Bra000699 // Bra037238 // Bra027625 // Bra007912 // Bra038204 // Bra031736 // Bra013643 // Bra027970 // Bra038738 // Bra000836 // Bra003336 // Bra039746 // Bra003276 // Bra034798 // Bra029572 // Bra029791 // Bra040169 // Bra023790 // Bra009906 // Bra038697 // Bra009…
GO:0032555	F	purine ribonucleotide binding	50	297	1631	37767	3.9e-16	1.1e-14	// Bra027158 // Bra006807 // Bra002834 // Bra011739 // Bra009405 // Bra000277 // Bra008726 // Bra008404 // Bra006122 // Bra030488 // Bra007319 // Bra016037 // Bra022820 // Bra036473 // Bra003469 // Bra020996 // Bra029345 // Bra003276 // Bra035635 // Bra036723 // Bra018605 // Bra008034 // Bra023790 // Bra024807 // Bra006812 // Bra019576 // Bra037220 // Bra008617 // Bra000209 // Bra022501 // Bra027…
GO:0032553	F	ribonucleotide binding	50	297	1631	37767	3.9e-16	1.1e-14	// Bra027158 // Bra006807 // Bra002834 // Bra011739 // Bra009405 // Bra000277 // Bra008726 // Bra008404 // Bra006122 // Bra030488 // Bra007319 // Bra016037 // Bra022820 // Bra036473 // Bra003469 // Bra020996 // Bra029345 // Bra003276 // Bra035635 // Bra036723 // Bra018605 // Bra008034 // Bra023790 // Bra024807 // Bra006812 // Bra019576 // Bra037220 // Bra008617 // Bra000209 // Bra022501 // Bra027…
GO:0032559	F	adenyl ribonucleotide binding	46	297	1384	37767	3.9e-16	1.1e-14	// Bra027158 // Bra006807 // Bra002834 // Bra011739 // Bra000277 // Bra008726 // Bra008404 // Bra006122 // Bra030488 // Bra007319 // Bra016037 // Bra022820 // Bra036473 // Bra020996 // Bra029345 // Bra003276 // Bra035635 // Bra036723 // Bra018605 // Bra008034 // Bra023790 // Bra024807 // Bra006812 // Bra019576 // Bra037220 // Bra008617 // Bra000209 // Bra027641 // Bra014977 // Bra001718 // Bra031…
GO:0005524	F	ATP binding	44	297	1377	37767	7e-15	1.9e-13	// Bra027158 // Bra006807 // Bra002834 // Bra011739 // Bra000277 // Bra008726 // Bra008404 // Bra006122 // Bra030488 // Bra007319 // Bra016037 // Bra022820 // Bra036473 // Bra020996 // Bra029345 // Bra003276 // Bra035635 // Bra036723 // Bra018605 // Bra008034 // Bra023790 // Bra024807 // Bra006812 // Bra019576 // Bra037220 // Bra008617 // Bra000209 // Bra027641 // Bra014977 // Bra001718 // Bra017…
GO:0003824	F	catalytic activity	135	297	9638	37767	1.2e-13	3e-12	// Bra027158 // Bra041082 // Bra013362 // Bra027641 // Bra001359 // Bra039746 // Bra006807 // Bra013643 // Bra005029 // Bra038738 // Bra026335 // Bra003336 // Bra006122 // Bra026549 // Bra002793 // Bra015023 // Bra029791 // Bra008034 // Bra016330 // Bra019084 // Bra035476 // Bra022542 // Bra033796 // Bra014977 // Bra001718 // Bra013931 // Bra001155 // Bra024796 // Bra014076 // Bra001909 // Bra029…
GO:0050662	F	coenzyme binding	13	297	191	37767	9.3e-09	2.2e-07	// Bra026009 // Bra037804 // Bra029549 // Bra003336 // Bra002352 // Bra003211 // Bra011783 // Bra028474 // Bra029791 // Bra005067 // Bra009537 // Bra039746 // Bra026600
GO:0019829	F	cation-transporting ATPase activity	7	297	38	37767	5.8e-08	1.3e-06	// Bra007319 // Bra027752 // Bra003276 // Bra030991 // Bra027641 // Bra029645 // Bra023790
GO:0048037	F	cofactor binding	13	297	246	37767	1.5e-07	3.3e-06	// Bra026009 // Bra037804 // Bra029549 // Bra003336 // Bra002352 // Bra003211 // Bra011783 // Bra028474 // Bra029791 // Bra005067 // Bra009537 // Bra039746 // Bra026600
GO:0016773	F	phosphotransferase activity, alcohol group as acceptor	28	297	1154	37767	2.3e-07	4.7e-06	// Bra027158 // Bra006807 // Bra011739 // Bra000277 // Bra008726 // Bra008404 // Bra022820 // Bra036473 // Bra026335 // Bra020996 // Bra006122 // Bra035635 // Bra036723 // Bra008034 // Bra019733 // Bra024807 // Bra003567 // Bra006812 // Bra019576 // Bra008617 // Bra000209 // Bra014977 // Bra001718 // Bra039049 // Bra035164 // Bra037220 // Bra039280 // Bra002070
GO:0016740	F	transferase activity	54	297	3321	37767	3.2e-07	6.1e-06	// Bra027158 // Bra006807 // Bra003567 // Bra011739 // Bra006812 // Bra000277 // Bra008726 // Bra008404 // Bra002070 // Bra008753 // Bra006893 // Bra002473 // Bra037338 // Bra022820 // Bra036473 // Bra005029 // Bra026335 // Bra020996 // Bra006122 // Bra026549 // Bra002793 // Bra035635 // Bra036723 // Bra008034 // Bra001909 // Bra024807 // Bra034798 // Bra039939 // Bra001531 // Bra035476 // Bra019…
GO:0015082	F	di-, tri-valent inorganic cation transmembrane transporter activity	7	297	65	37767	1.6e-06	2.9e-05	// Bra007319 // Bra008923 // Bra003276 // Bra018341 // Bra027641 // Bra008431 // Bra023790
GO:0042625	F	ATPase activity, coupled to transmembrane movement of ions	7	297	68	37767	2.1e-06	3.6e-05	// Bra007319 // Bra027752 // Bra003276 // Bra030991 // Bra027641 // Bra029645 // Bra023790
GO:0046914	F	transition metal ion binding	32	297	1618	37767	2.4e-06	4e-05	// Bra028846 // Bra009015 // Bra027170 // Bra039412 // Bra008890 // Bra027641 // Bra015682 // Bra000699 // Bra027625 // Bra007912 // Bra031736 // Bra013643 // Bra016743 // Bra034798 // Bra029572 // Bra037238 // Bra009452 // Bra040362 // Bra036288 // Bra026840 // Bra012565 // Bra014939 // Bra032979 // Bra004935 // Bra017535 // Bra023148 // Bra017511 // Bra031030 // Bra032055 // Bra006589 // Bra036…
GO:0022890	F	inorganic cation transmembrane transporter activity	11	297	228	37767	3.2e-06	5.2e-05	// Bra007319 // Bra008923 // Bra027752 // Bra003276 // Bra008431 // Bra018341 // Bra033584 // Bra027641 // Bra027225 // Bra011051 // Bra023790
GO:0003682	F	chromatin binding	6	297	49	37767	4.5e-06	7e-05	// Bra039939 // Bra016037 // Bra027170 // Bra018204 // Bra027225 // Bra027882
GO:0004672	F	protein kinase activity	22	297	953	37767	1e-05	0.00015	// Bra011739 // Bra000277 // Bra008726 // Bra008404 // Bra022820 // Bra036473 // Bra020996 // Bra006122 // Bra035635 // Bra036723 // Bra008034 // Bra024807 // Bra006812 // Bra019576 // Bra008617 // Bra000209 // Bra014977 // Bra001718 // Bra039049 // Bra035164 // Bra037220 // Bra002070
[truncated: 429 more rows]

## Sheet: Table S8
Table S8. Primers used in this article
[truncated: 6 more rows]
